# Supplementary material for: Evaluating urinary metabolic profiles with wildland-urban-interface (wui) fire exposure among male firefighters: a comparison with municipal structure fires (msf)
Source: Environ Health. 2025 Nov 17;24:88. doi: 10.1186/s12940-025-01239-7 (PMC12625405; doi:10.1186/s12940-025-01239-7)
Supplement: Supplementary file 2 — Supplementary Material 2 [file 12940_2025_1239_MOESM2_ESM.xlsx]

## Sheet: Supplementary Table1
Supplemental Table 1: A comprehensive list of metabolites from firefighters responding to WUI fires and MSF, with model details and statistcial test results.
						WUI			MSF
Mode	PubChem_CID	Metabolite	Molecular Formula	MZ	RT	Slope	P-value	FDR	Slope	P-value	FDR
C18(-)	444972	Fumarate; Fumaric acid	C4H4O4	115.004	18.3	-0.377302	0.0117388	0.0499921
C18(-)	99715	N-Acetylasparagine	C6H10N2O4	173.057	19.5	0.321978	0.00408546	0.0249667	0.496332	2.58959e-05	4.75349e-05
C18(-)	10258	Indoxyl Sulfate	C8H7NO4S	212.002	54.4	0.322682	0.0125934	0.0499921	0.853857	2.45184e-13	7.30104e-12
C18(-)	5951	Serine	C3H7NO3	104.035	20.8	0.329144	0.0124909	0.0499921	0.629078	7.51606e-07	1.76693e-06
C18(-)	99823	2-Hydroxyisovaleric acid	C5H10O3	117.056	19	0.332897	0.0119455	0.0499921	0.624608	1.03541e-07	2.89053e-07
C18(-)	12647	Homoserine	C4H9NO3	118.051	20.4	0.336503	0.00674509	0.0333437	0.677284	1.05578e-08	3.89031e-08
C18(-)	10130220	Gulose	C6H12O6	179.056	20.8	0.345473	0.0125792	0.0499921	0.778372	4.96511e-09	1.92848e-08
C18(-)	441036	Psicose	C6H12O6	179.056	21.1	0.346575	0.0123374	0.0499921	0.778372	4.96511e-09	1.92848e-08
C18(-)	6057	Tyrosine	C9H11NO3	180.067	23.3	0.35681	0.00409758	0.0249667	0.814645	5.16165e-10	2.88192e-09
C18(-)	5862	Cysteine	C3H7NO2S	120.013	20.3	0.358251	0.0111591	0.0499921	0.766141	5.35675e-10	2.92981e-09
C18(-)	780	Homogentisate	C8H8O4	167.035	21.9	0.361474	0.0125358	0.0499921	0.626239	6.2919e-06	1.22191e-05
C18(-)	85782	3,4 Dihydroxymandelate	C8H8O5	183.03	20.8	0.377609	0.00515085	0.0275413	0.700719	6.54386e-08	1.97051e-07
C18(-)	445027	Dethiobiotin	C10H18N2O3	213.125	22.4	0.378729	0.00713432	0.0346146	0.694372	4.78791e-08	1.49205e-07
C18(-)	597	Cytosine	C4H5N3O	110.036	21.9	0.379562	0.00614227	0.0315544	0.926283	7.46878e-14	3.33606e-12
C18(-)	26612	[C10.0]-10-Hydroxydecanoic acid	C10H20O3	187.134	71.1	0.380809	0.00437566	0.0254761	0.655005	3.23904e-06	6.6774e-06
C18(-)	26612	[C10.0]-10-Hydroxydecanoic acid	C10H20O3	187.134	71.1	0.380809	0.00437566	0.0254761	0.309985	0.0194575	0.0262041
C18(-)	65040	5-Methylcytosine	C5H7N3O	124.052	23.2	0.381642	0.0111124	0.0499921	0.645113	5.33651e-06	1.04393e-05
C18(-)	978	4-Aminobenzoate	C7H7NO2	136.04	20.6	0.385537	0.00336672	0.0215142	0.770708	1.50126e-09	7.27011e-09
C18(-)	6287	Valine	C5H11NO2	116.072	21.9	0.388104	0.00285208	0.0192357	0.817826	1.18864e-11	1.22521e-10
C18(-)	96	Acetoacetate; Acetoacetic acid	C4H6O3	101.024	19.7	0.388172	0.00634123	0.03195	0.656226	2.01518e-07	5.34721e-07
C18(-)	8180	[C11.0]-Undecanoic acid	C11H22O2	185.155	265.8	0.389082	0.0123884	0.0499921	0.405159	0.000764223	0.00120478
C18(-)	138	5-Aminopentanoate	C5H11NO2	116.072	20.1	0.389719	0.00271393	0.0192357	0.816937	1.36308e-11	1.35298e-10
C18(-)	439575	Norvaline	C5H11NO2	116.072	21.4	0.390887	0.00263082	0.0192357	0.819462	1.11992e-11	1.20056e-10
C18(-)	91746147	7alpha-hydroxy-3-oxo-4-cholestenoic acid	C27H42O4	429.301	272.3	0.398556	0.00938629	0.0439144
C18(-)	53477693	7-Ketochenodeoxycholate	C24H38O4	389.27	234	0.401399	0.00802044	0.0382065
C18(-)	145742	Proline	C5H9NO2	114.056	20.8	0.404259	0.00479122	0.0267085	1.00559	6.146e-16	1.64713e-13
C18(-)	5961	Glutamine	C5H10N2O3	145.062	20.4	0.405547	0.00233483	0.0192357	0.902454	2.57137e-14	1.37825e-12
C18(-)	444539	Trans-Cinmate	C9H8O2	147.045	50.6	0.406476	0.00211017	0.0184288	0.589853	1.91276e-06	4.34423e-06
C18(-)	70912	N-Acetylleucine	C8H15NO3	172.098	24.9	0.407186	0.00268508	0.0192357	0.908576	6.30168e-13	1.20632e-11
C18(-)	74839	N-Acetylphenylalanine	C11H13NO3	206.082	44.6	0.410862	0.00194597	0.0182087	0.887596	3.05824e-11	2.63112e-10
C18(-)	9060	Tryptophan	C11H12N2O2	203.083	36.2	0.415511	0.00075772	0.0104486	0.68688	4.0156e-09	1.60624e-08
C18(-)	1551553	3-Methylglutacote	C6H8O4	143.035	18.5	0.41875	0.00299423	0.0196122	0.966517	8.82353e-13	1.53225e-11
C18(-)	6029	Uridine	C9H12N2O6	243.062	22.6	0.420279	0.00454994	0.0259149	0.868205	5.39213e-12	6.88139e-11
C18(-)	3017884	3-Hydroxydecanedioic acid	C10H18O5	217.108	18	0.421366	0.00610234	0.0315544	0.84066	2.91885e-10	1.81919e-09
C18(-)	6306	Isoleucine	C6H13NO2	130.087	23.9	0.421899	0.00136067	0.0137114	0.685584	2.68046e-09	1.17765e-08
C18(-)	6106	Leucine	C6H13NO2	130.087	23.7	0.421899	0.00136067	0.0137114	0.685055	2.80111e-09	1.2108e-08
C18(-)	12310288	Glycoursodeoxycholic acid	C26H43NO5	448.307	210.5	0.426113	0.00286332	0.0192357	0.280578	0.010219	0.0142641
C18(-)	1175	Urate	C5H4N4O3	167.021	19.5	0.430761	0.00506779	0.0275413
C18(-)	12544	Glycochenodeoxycholate	C26H43NO5	448.307	229.8	0.431054	0.00266537	0.0192357	0.280578	0.010219	0.0142641
C18(-)	1135	Thymine	C5H6N2O2	125.036	26.4	0.434676	0.00121436	0.0132568	0.745927	1.16687e-08	4.22596e-08
C18(-)	5192	Sebacate	C10H18O4	201.113	19.5	0.436174	0.00421917	0.0251232	0.724114	1.21878e-08	4.3551e-08
C18(-)	535	1-Aminocyclopropanecarboxylate	C4H7NO2	100.04	21.4	0.441713	0.000966082	0.0115052	0.809648	1.42004e-10	1.05714e-09
C18(-)	5283028	[2t-12.1-diacid]-Dodec-2-enedioic acid	C12H20O4	227.129	37.6	0.445019	0.0026798	0.0192357	0.604146	1.20589e-07	3.33173e-07
C18(-)	5312378	[C12.1]-5-Dodecenoic acid	C12H22O2	197.155	263.3	0.454096	0.000189023	0.00619049	0.580479	4.49948e-07	1.08636e-06
C18(-)	47	3-Methyl-2-Oxovalerate	C6H10O3	129.056	26.4	0.454287	0.00275747	0.0192357	0.691361	1.77557e-08	6.10069e-08
C18(-)	439194	Glycerate	C3H6O4	105.019	19.4	0.461908	0.00174261	0.0169097	0.343488	0.0129096	0.0176519
C18(-)	12035	N-Acetylcysteine	C5H9NO3S	162.023	19.7	0.465965	0.00210605	0.0184288	0.870257	1.18926e-12	1.87483e-11
C18(-)	5634	[C11.1]-Undecylenic acid	C11H20O2	183.139	37.4	0.474125	0.000863319	0.0107709	0.675989	8.921e-07	2.06106e-06
C18(-)	204	Allantoin; Allantoin	C4H6N4O3	157.037	21.5	0.476314	0.000330707	0.00666502	0.662092	1.76966e-07	4.74269e-07
C18(-)	11850	Galactitol	C6H14O6	181.072	20.7	0.478277	0.00104283	0.0118791
C18(-)	1123	Taurine	C2H7NO3S	124.007	20.3	0.47889	0.000607018	0.00901129	0.42784	0.000408832	0.000654905
C18(-)	44725717	3-Alpha,11-Beta,17,21-Tetrahydroxy- 5-Beta-Pregn-20-One	C21H34O5	365.233	227.3	0.485488	0.000413032	0.0077296	0.522938	7.0053e-05	0.000121124
C18(-)	440049	D-Mannosamine	C6H13NO5	178.072	21.7	0.498021	0.000619096	0.00901129	0.674053	4.10433e-08	1.30948e-07
C18(-)	79034	Omega-Hydroxydodecanoate	C12H24O3	215.165	208	0.502437	0.00082471	0.0107709	0.835082	1.69614e-11	1.62345e-10
C18(-)	5356596	[C10.1]-Cis-2-Decenoic acid	C10H18O2	169.123	237.8	0.505103	0.00030341	0.00662446	0.789612	5.07674e-10	2.88192e-09
C18(-)	61743	[C10.1]-9-Decenoic acid	C10H18O2	169.123	226.4	0.505872	0.000284793	0.00662446	0.789532	5.07246e-10	2.88192e-09
C18(-)	493570	Riboflavin	C17H20N4O6	375.131	54.6	0.520179	0.000230037	0.00662446	0.740081	3.87552e-09	1.5737e-08
C18(-)	10972	N-Acetylglycine	C4H7NO3	116.035	19.7	0.522649	0.00046601	0.00813964	0.720795	1.03396e-07	2.89053e-07
C18(-)	18189	4-Acetamidobutanoate	C6H11NO3	144.067	19.4	0.522993	0.000567438	0.00901129
C18(-)	5960	Aspartate	C4H7NO4	132.03	18.9	0.524285	9.68905e-05	0.00442982	0.736715	2.6299e-10	1.67813e-09
C18(-)	464	Hippurate; Hippuric acid	C9H9NO3	178.051	28	0.537708	0.000101446	0.00442982	0.722729	2.30817e-08	7.63691e-08
C18(-)	1028	Prephenic acid	C10H10O6	225.041	18.3	0.55478	0.000272745	0.00662446	0.497787	0.000361939	0.000587876
C18(-)	110394	Monoisononyl phthalate	C17H24O4	291.16	230.73	0.575355	0.000151767	0.00568042
C18(-)	92136	Aminoadipate	C6H11NO4	160.061	18.9	0.587758	1.6962e-05	0.00111101	0.805936	3.0515e-11	2.63112e-10
C18(-)	5282713	[C8.1]-2-Octenoic acid	C8H14O2	141.092	161.4	0.591654	1.16422e-05	0.00101676	0.648795	1.57714e-07	4.31301e-07
C18(-)	31401	Ursodeoxycholate	C24H40O4	391.285	229.4	0.660862	4.12643e-06	0.000540563	0.51255	1.87351e-05	3.48682e-05
C18(-)	5312738	[C10.1]-10-hydroxy-2-decenoic acid	C10H18O3	185.118	55.1	0.724363	8.32497e-07	0.000218114
C18(-)	1014	Phosphorylcholine	C5H15NO4P+	183.067	25.4				0.671936	9.80555e-08	2.79563e-07
C18(-)	1021	Porphobilinogen	C10H14N2O4	225.088	19.3				0.996187	1.96031e-13	6.56704e-12
C18(-)	10256	Indole-3-aldehyde	C9H7NO	144.046	188.1				0.684149	5.26941e-09	2.01743e-08
C18(-)	10457	Suberate	C8H14O4	173.082	18.7				0.931455	5.01481e-12	6.71984e-11
C18(-)	1052	Pyridoxamine	C8H12N2O2	167.083	23.1				0.422057	0.00319981	0.00468606
C18(-)	1054	Pyridoxine	C8H11NO3	168.067	25.4				0.686375	1.05967e-08	3.89031e-08
C18(-)	10690	Glucote	C6H12O7	195.051	19.2				0.800894	1.24903e-10	9.564e-10
C18(-)	10805	4-Hydroxy-3-Methoxyphenylglycol	C9H12O4	183.066	23.1				0.671936	9.80555e-08	2.79563e-07
C18(-)	1081	Citramalate	C5H8O5	147.03	18.6				0.694989	1.57338e-09	7.27011e-09
C18(-)	11096158	N-Acetylmannosamine	C8H15NO6	220.083	20.5				0.815487	2.27848e-10	1.48935e-09
C18(-)	1110	Succite; Succinic acid	C4H6O4	117.019	17.9				0.634656	1.62362e-07	4.39525e-07
C18(-)	1174	Uracil	C4H4N2O2	111.02	23				0.63203	5.93903e-08	1.80871e-07
C18(-)	12046	2-Methylglutarate	C6H10O4	145.051	18.3				0.882069	3.3559e-13	7.49484e-12
C18(-)	12284	Methyglutarate; 3-Methylglutaric acid	C6H10O4	145.051	18.5				0.883217	2.96377e-13	7.42168e-12
C18(-)	1245	3-Methoxy-4-Hydroxymandelate	C9H10O5	197.046	19.5				0.814185	1.76123e-09	8.00016e-09
C18(-)	12530	[C13.0]-Tridecanoic acid	C13H26O2	213.186	304.6				0.388752	0.00597045	0.00855659
C18(-)	127	P-Hydroxyphenylacetate; 4-Hydroxyphenylacetic acid	C8H8O3	151.04	19.5				0.450517	0.00184558	0.00276322
C18(-)	127115	3-Amino-5-Hydroxybenzoate	C7H7NO3	152.035	20				0.676158	4.04241e-07	9.93914e-07
C18(-)	135191	Xylose	C5H10O5	149.046	20.7				0.602995	2.13535e-06	4.6887e-06
C18(-)	135444498	2-Isopropyl-6-methyl-4-pyrimidinol	C8H12N2O	151.088	42.0499				0.526122	0.000281462	0.000462772
C18(-)	137	5-Aminolevulite; 5-Aminolevulinic acid	C5H9NO3	130.051	20.4				0.775165	1.28273e-09	6.61099e-09
C18(-)	13712	Deoxyuridine	C9H12N2O5	227.067	23.2				0.368321	0.00461407	0.00664823
C18(-)	144	5-Hydroxy-L-Tryptophan	C11H12N2O3	219.077	25.7				0.864949	4.40026e-12	6.20668e-11
C18(-)	14475	[2-Me-7.0]-2-Methylheptanoic acid	C8H16O2	143.108	158				0.504089	0.000307292	0.00050216
C18(-)	151913	3-Hydroxyadipic acid	C6H10O5	161.046	17.4				0.597921	3.38345e-06	6.86942e-06
C18(-)	1549111	Caffeate	C9H8O4	179.035	24				0.54509	5.78406e-05	0.000101982
C18(-)	161166	Kynurenine	C10H12N2O3	207.077	27.8				0.706247	1.69323e-08	5.89332e-08
C18(-)	1662	3-Hydroxymethylglutarate; 3-Hydroxy-3-methylglutaric acid	C6H10O5	161.046	18.3				0.598057	3.34018e-06	6.83335e-06
C18(-)	1670	3-Methoxytyrosine	C10H13NO4	210.077	24.1				0.353271	0.0124068	0.0170514
C18(-)	179	Acetoin	C4H8O2	87.0452	18.4				0.823994	8.53449e-11	6.72719e-10
C18(-)	181976	3-Hydroxyglutarate	C5H8O5	147.03	17.7				0.694989	1.57338e-09	7.27011e-09
C18(-)	1826	5-Hydroxyindoleacetate	C10H9NO3	190.051	21.8				0.538074	1.22145e-06	2.79784e-06
C18(-)	19	2,3-Dihydroxybenzoate	C7H6O4	153.019	26.3				0.35543	0.00742894	0.0105902
C18(-)	192590	N-Alpha-Acetyllysine	C8H16N2O3	187.109	20.5				0.73236	1.98306e-08	6.72734e-08
C18(-)	193530	2-Hydroxyadipic acid	C6H10O5	161.046	18.1				0.597242	3.42162e-06	6.89469e-06
C18(-)	193872	2-Methylbutyrylglycine	C7H13NO3	158.082	19.8				0.911907	9.14779e-13	1.53225e-11
C18(-)	194024	2-Keto-3-Deoxy-D-Gluconic Acid	C6H10O6	177.041	19				0.707299	1.44442e-09	7.1686e-09
C18(-)	196	Adipate; Adipic acid	C6H10O4	145.051	18				0.882892	3.04621e-13	7.42168e-12
C18(-)	213144	Butanoylcarnitine	C11H21NO4	230.14	29.9				0.623406	2.67994e-06	5.70019e-06
C18(-)	222786	Cortisone	C21H28O5	359.186	222.8				0.484305	0.000433684	0.000687735
C18(-)	22328017	3-Hydroxysuberic acid	C8H14O5	189.077	17				0.906471	1.80545e-10	1.20965e-09
C18(-)	2266	Azelate	C9H16O4	187.098	19				0.35548	0.00777567	0.0110258
C18(-)	243	Benzoate	C7H6O2	121.029	27.3				0.660369	2.60748e-06	5.59043e-06
C18(-)	27476	1-Methyladenosine	C11H15N5O4	280.105	26.8				0.727506	1.42604e-08	5.02866e-08
C18(-)	289	Pyrocatechol	C6H6O2	109.029	20				0.555788	5.9975e-05	0.000104372
C18(-)	3037582	Galactarate	C6H10O8	209.03	18.3				0.496817	5.49488e-05	9.75251e-05
C18(-)	305	Choline	C5H14NO+	139.077	26.8				0.675648	2.32299e-07	6.10355e-07
C18(-)	33032	Glutamate	C5H9NO4	146.046	18.6				0.740333	1.40657e-09	7.11247e-09
C18(-)	33037	Saccharate	C6H10O8	209.03	18.2				0.496817	5.49488e-05	9.75251e-05
C18(-)	36143	4-Hydroxy-L-Phenylglycine	C8H9NO3	166.051	21.6				0.510909	4.13809e-05	7.44301e-05
C18(-)	370	Gallic acid	C7H6O5	169.014	19.3				0.333523	0.0142165	0.0193403
C18(-)	3845	Kynurete; Kynurenic acid	C10H7NO3	188.035	27.4				0.847876	7.42924e-12	9.05017e-11
C18(-)	385	6-Carboxyhexanoate	C7H12O4	159.066	18.8				1.00711	2.2485e-15	2.00866e-13
C18(-)	3893	Laurate	C12H24O2	199.17	289.6				0.52472	0.000106878	0.000181287
C18(-)	421	[C8.0]-Dihydrolipoate	C8H16O2S2	103.022	20.9				-0.426529	0.00244444	0.0036395
C18(-)	439174	N-Acetylglucosamine	C8H15NO6	256.059	20.9				0.583897	7.78582e-07	1.81444e-06
C18(-)	439176	Methylthioadenosine	C11H15N5O3S	296.082	49.3				0.498598	0.000143303	0.000240033
C18(-)	439227	Pipecolate	C6H11NO2	128.072	21.5				0.45631	0.000155053	0.000256507
C18(-)	439240	Lyxose	C5H10O5	149.046	19.5				0.602995	2.13535e-06	4.6887e-06
C18(-)	439260	Noradreline	C8H11NO3	168.067	24.2				0.686375	1.05967e-08	3.89031e-08
C18(-)	439268	2-Deoxy-D-Glucose	C6H12O5	163.061	20.7				0.470235	0.000410538	0.000654905
C18(-)	439406	O-Succinyl-Homoserine	C8H13NO6	218.067	19.2				0.541483	2.44583e-05	4.52056e-05
C18(-)	439616	Mandelate	C8H8O3	151.04	26.2				0.451652	0.00179554	0.0027034
C18(-)	439655	Tartrate	C4H6O6	149.009	18.3				0.2899	0.037902	0.0488353
C18(-)	439685	Oxoproline	C5H7NO3	128.035	19.2				0.875035	3.14163e-11	2.63112e-10
C18(-)	439774	3-Dehydroshikimate	C7H8O5	171.03	19.2				0.271932	0.030193	0.0394718
C18(-)	439939	2-Hydroxyglutaric acid	C5H8O5	147.03	18.1				0.694989	1.57338e-09	7.27011e-09
C18(-)	440266	P-Octopamine	C8H11NO2	152.072	24.3				0.724848	3.95443e-08	1.27685e-07
C18(-)	440864	2-Hydroxybutyrate	C4H8O3	103.04	19.8				0.603503	6.35608e-07	1.50746e-06
C18(-)	441476	Galacturote	C6H10O7	193.035	19.5				0.671464	2.57484e-07	6.63517e-07
C18(-)	444212	Trans-Aconitate	C6H6O6	173.009	17.4				0.732691	3.26477e-09	1.36712e-08
C18(-)	444791	Glucurote	C6H10O7	193.035	19				0.652964	5.69927e-07	1.36375e-06
C18(-)	445063	N-Acetylneuramite	C11H19NO9	308.099	18.9				0.384859	0.00413411	0.00598888
C18(-)	445858	Ferulate	C10H10O4	193.051	27.9				0.433511	0.00108045	0.00166414
C18(-)	49	Alpha-ketoisovaleric acid	C5H8O3	115.04	20				0.847005	1.03507e-11	1.15583e-10
C18(-)	515	2-Methylcitrate; 2-Methylcitric acid	C7H10O7	205.035	18.7				0.534105	0.000153157	0.000254944
C18(-)	5312	Succinylacetone	C7H10O4	157.051	19.2				0.788712	3.85106e-09	1.5737e-08
C18(-)	5312531	[C20.3]-5Z,8Z,11Z Eicosatrienoic acid	C20H34O2	305.249	361				0.313902	0.0220035	0.0291927
C18(-)	5326566	Lumichrome	C12H10N4O2	241.073	204.6				0.423126	0.00315516	0.00464606
C18(-)	5356793	[2t4t-6.0-diacid]-trans,trans-Muconic acid	C6H6O4	141.019	17.5				0.392545	0.00395876	0.00576602
C18(-)	547	3,4-Dihydroxyphenylacetate	C8H8O4	167.035	20.2				0.626668	6.40312e-06	1.23456e-05
C18(-)	5699	Xanthurete	C10H7NO4	204.03	25.9				0.811806	3.5914e-10	2.13888e-09
C18(-)	5754	Cortisol	C21H30O5	361.202	227				0.579431	7.22382e-06	1.37304e-05
C18(-)	5756	Estriol	C18H24O3	287.165	203.73				0.273372	0.0273674	0.0361303
C18(-)	58	2-Oxobutanoate; 2-Oxobutyric acid	C4H6O3	203.056	19.8				0.289636	0.0198316	0.0265743
C18(-)	5801	2-Aminophenol	C6H7NO	108.046	20.9				0.546688	8.41616e-05	0.000143664
C18(-)	5816	Epinephrine	C9H13NO3	182.082	25.3				0.709015	5.22079e-08	1.60824e-07
C18(-)	5950	L-Alanine	C3H7NO2	88.0404	20.8				0.419808	0.00135559	0.0020642
C18(-)	6021	Inosine	C10H12N4O5	267.074	22.4				0.601266	2.77102e-06	5.8475e-06
C18(-)	6047	L-Dopa	C9H11NO4	196.061	22.5				0.695947	8.15322e-08	2.40117e-07
C18(-)	6079438	2-Octenedioic acid	C8H12O4	171.066	17.4				0.971924	1.1383e-13	4.35807e-12
C18(-)	6137	Methionine	C5H11NO2S	148.044	23.2				0.412398	0.00270071	0.00399884
C18(-)	6426851	Isovaleryl-L-carnitine	C12H23NO4	244.155	39.8				0.5812	5.02075e-06	9.89383e-06
C18(-)	6426901	2-Methylbutyroylcarnitine	C12H23NO4	244.155	37.7				0.582514	4.77854e-06	9.48628e-06
C18(-)	643460	Sorbate	C6H8O2	111.045	28.8				0.679776	3.86972e-07	9.69238e-07
C18(-)	643757	Aconitic acid	C6H6O6	173.009	17.3				0.732691	3.26477e-09	1.36712e-08
C18(-)	64956	Aminoisobutanoate	C4H9NO2	102.056	20.8				0.459646	1.07256e-05	2.01011e-05
C18(-)	64959	Xanthosine	C10H12N4O6	283.068	19.8				0.682628	2.97798e-07	7.53211e-07
C18(-)	64969	3-Methyl-L-Histidine; 1-Methyl-L-Histidine	C7H11N3O2	168.078	24.1				0.335132	0.0113428	0.0156694
C18(-)	65037	[10-Me-18.0]-10-Methyloctadecanoic<a0>acid	C19H38O2	297.28	446.5				0.351537	0.0108174	0.0150211
C18(-)	65059	Deoxyguanosine-Monophosphate	C10H14N5O7P	346.056	19				0.561861	9.04535e-06	1.70715e-05
C18(-)	65065	N-Acetylaspartate	C6H9NO5	174.041	18.4				0.563711	2.1519e-06	4.6887e-06
C18(-)	6508	Quinic acid	C7H12O6	191.056	18.8				0.423053	3.15326e-06	6.55095e-06
C18(-)	65110	Aicar	C9H15N4O8P	337.055	18.8				0.469851	0.00101584	0.00158282
C18(-)	6613	Pantothete	C9H17NO5	218.103	19.7				0.289055	0.00901468	0.0127154
C18(-)	66141	N-Acetylproline	C7H11NO3	156.067	20.4				0.965566	8.48111e-15	5.68235e-13
C18(-)	6626	Bisphenol S	C12H10O4S	249.023	192.48				0.295175	0.0290781	0.0382006
C18(-)	66308	Arabinose	C5H10O5	149.046	20.1				0.602995	2.13535e-06	4.6887e-06
C18(-)	6674	Dehydrocholic acid	C24H34O5	401.233	201.1				0.435418	0.00106969	0.00165709
C18(-)	6723	4-Pyridoxate	C8H9NO4	182.046	26.1				0.452234	7.40863e-05	0.000127277
C18(-)	67639	1H,1H,7H-Dodecafluoro-1-heptanol	C7H4F12O	331	271.17				0.296741	0.0349013	0.0454056
C18(-)	681	Dopamine	C8H11NO2	152.072	26.4				0.724397	4.35908e-08	1.37439e-07
C18(-)	68310	N-acetyl-tyrosine	C11H13NO4	222.077	19.8				0.866167	3.33651e-10	2.03224e-09
C18(-)	69248	Trans-4-Hydroxy-L-Proline	C5H9NO3	130.051	20.4				0.776882	1.18304e-09	6.25206e-09
C18(-)	69371	2,6-Dihydroxypyridine	C5H5NO2	110.025	19.8				0.591126	7.15322e-06	1.36933e-05
C18(-)	69867	Indole-3-carboxylic acid	C9H7NO2	160.04	38.5				0.527286	0.000115817	0.000195213
C18(-)	6995182	N-Formyl-L-Methionine	C6H11NO3S	176.039	22.7				0.772737	1.89044e-09	8.44397e-09
C18(-)	6999745	3-Methyladipic acid	C7H12O4	159.066	18				1.00396	2.15882e-15	2.00866e-13
C18(-)	700653	N-Acetyltryptophan	C13H14N2O3	245.093	39.6				0.838144	4.88203e-13	1.00645e-11
C18(-)	70914	N-Acetylglutamate	C7H11NO5	188.056	18				0.59714	2.36283e-06	5.10675e-06
C18(-)	709625	Cinmoylglycine-trans	C11H11NO3	204.067	58.1				0.515235	2.98438e-05	5.4409e-05
C18(-)	71	Oxoadipate; 2-Oxoadipic acid	C6H8O5	159.03	18.3				0.715263	2.17471e-08	7.28528e-08
C18(-)	71464481	Succinylcarnitine	C11H19NO6	260.114	18.4				0.321838	0.0219089	0.0291927
C18(-)	736715	Urocate	C6H6N2O2	137.036	19.6				0.870591	1.97789e-12	2.94486e-11
C18(-)	7405	Pyroglutamate; 5-Oxoproline	C5H7NO3	128.035	19.2				0.874964	3.27782e-11	2.66199e-10
C18(-)	743	Glutarate; Glutaric acid	C5H8O4	131.035	18.4				0.847355	2.42216e-11	2.23841e-10
C18(-)	74300	10-Hydroxydecanoate	C10H20O3	187.134	115.8				0.657992	2.91885e-06	6.11133e-06
C18(-)	75606	N-Formylglycine	C3H5NO3	102.02	19.3				0.432612	0.00146169	0.00221317
C18(-)	76720	Furan-2,5-dicarboxylic acid	C6H4O5	154.999	18.4				0.423267	0.000393467	0.000635236
C18(-)	77199	[2-Ethyl,2-OH-4.0]-2-Ethyl-2-hydroxybutyric acid	C6H12O3	131.071	19.6				0.677644	2.38065e-07	6.1943e-07
C18(-)	774	Histamine	C5H9N3	110.072	24.5				0.428083	0.000839255	0.00131532
C18(-)	785	Hydroquinone	C6H6O2	109.029	22.4				0.555788	5.9975e-05	0.000104372
C18(-)	802	Indole-3-Acetate	C10H9NO2	174.056	47.4				0.688719	2.97912e-07	7.53211e-07
C18(-)	811	Itacote	C5H6O4	129.019	18.3				0.825538	9.79615e-12	1.14146e-10
C18(-)	86	3-Hydroxyanthranilate	C7H7NO3	152.035	20.8				0.6756	4.28402e-07	1.04374e-06
C18(-)	867	Malote	C3H4O4	103.004	19				0.723163	8.77203e-08	2.55533e-07
C18(-)	8742	Shikimate	C7H10O5	173.046	19.3				0.412328	0.00119649	0.00183233
C18(-)	875	2,3-Dihydroxybutanedioic acid	C4H6O6	149.009	18.1				0.293875	0.0351438	0.0455002
C18(-)	88064	N-Acetylalanine	C5H9NO3	130.051	19.4				0.776684	1.18976e-09	6.25206e-09
C18(-)	91528	3,4-Dihydroxyphenylglycol	C8H10O4	169.051	25.5				0.590991	2.14307e-06	4.6887e-06
C18(-)	91588	Salsolinol	C10H13NO2	178.087	29.9				0.599971	4.33824e-06	8.67648e-06
C18(-)	91825636	Tiglylcarnitine	C12H21NO4	242.14	34.4				0.348473	0.0159336	0.0215667
C18(-)	92904	Indolelactic acid	C11H11NO3	204.067	28.5				0.511565	3.47943e-05	6.30059e-05
C18(-)	9378	Hydrophenyllactic Acid; Hydroxyphenyllactate	C9H10O4	181.051	21.8				0.818736	1.62143e-10	1.17371e-09
C18(-)	938	Nicotite	C6H5NO2	122.025	20.1				0.747512	2.36144e-08	7.71787e-08
C18(-)	95433	[2-OH,2-Me-4.0]-2-Hydroxy-2-methylbutyric acid	C5H10O3	117.056	19.6				0.632615	6.90341e-08	2.05568e-07
C18(-)	98	Mercaptopyruvate	C3H4O3S	238.969	18				0.715494	4.01032e-07	9.93914e-07
C18(-)	997	Phenylpyruvic acid	C9H8O3	163.04	34.8				0.857707	1.69472e-10	1.17371e-09
C18(-)	997	Phenylpyruvate	C9H8O3	163.04	41				0.857513	1.70801e-10	1.17371e-09
C18(+)	5801	2-Aminophenol	C6H7NO	110.06	22.35	-0.580066	2.0968e-05	0.00149
C18(+)	2782456	2-Aminohexafluoropropan-2-ol	C3H3F6NO	225.046	25.7	-0.465774	0.00219306	0.0199592	-0.907557	9.18264e-12	1.23392e-10
C18(+)	5282942	[C18.1]-12-hydroxy-9-cis-octadecenoic acid	C18H34O3	281.248	311.35	-0.417727	0.00374753	0.0262035
C18(+)	5570	Trigonelline	C7H7NO2	138.055	21.94	-0.404649	0.00435434	0.0289836	0.251077	0.00991563	0.015561
C18(+)	2519	Caffeine	C8H10N4O2	195.088	52.8208	-0.384917	0.00346804	0.0254721
C18(+)	1000	Phenylethanolamine	C8H11NO	138.091	26.7293	-0.324257	0.00968671	0.0491255	0.306911	0.016557	0.0248215
C18(+)	5610	Tyramine	C8H11NO	138.091	21.99	-0.324089	0.00993637	0.0492197	0.305693	0.0169152	0.0249094
C18(+)	71464535	3-hydroxydodecanoyl carnitine	C19H37NO5	360.274	228.53	0.370337	0.00702354	0.0399027	0.860621	2.02078e-12	3.62056e-11
C18(+)	903	N-Acetylserotonin	C12H14N2O2	219.113	62.866	0.37412	0.00381365	0.0262035	0.898127	1.3534e-12	3.23312e-11
C18(+)	89594	Nicotine	C10H14N2	163.123	17.74	0.380267	0.00223031	0.0199592
C18(+)	11953814	Octanoyl-L-carnitine	C15H29NO4	288.217	210.57	0.381568	0.00253004	0.0199592	0.890672	1.9202e-12	3.62056e-11
C18(+)	5756	Estriol	C18H24O3	311.162	209.72	0.386812	0.00735478	0.0401684	0.749937	1.11665e-08	7.06119e-08
C18(+)	849	Pipecolic acid	C6H11NO2	130.086	24.923	0.396344	0.00681998	0.0399027	0.494605	3.78136e-05	8.46868e-05
C18(+)	643460	Sorbic acid	C6H8O2	130.086	19	0.396954	0.00669541	0.0399027	0.494605	3.78136e-05	8.46868e-05
C18(+)	10140	Glycocholic acid	C26H43NO6	466.316	235.23	0.40354	0.00211814	0.0199592	0.719036	4.15633e-10	3.72338e-09
C18(+)	6990	2',4'-Dihydroxyacetophenone	C8H8O3	153.055	198.01	0.406129	0.00814062	0.0422915
C18(+)	5055	Resorcinol Monoacetate	C8H8O3	153.055	197.932	0.406347	0.00810541	0.0422915
C18(+)	74839	N-Acetylphenylalanine	C11H13NO3	208.097	149.018	0.412715	0.00235062	0.0199592	0.82608	1.26835e-10	1.29855e-09
C18(+)	5951	Serine	C3H7NO3	106.05	22.4863	0.412959	0.00711879	0.0399027	0.289637	0.0231545	0.0336365
C18(+)	1123	Taurine	C2H7NO3S	126.022	23.4562	0.416642	0.00464247	0.0299651	0.347066	0.00121833	0.00220118
C18(+)	10250	2,4-Dihydroxypteridine	C6H4N4O2	165.041	25.901	0.420709	0.00539659	0.033808	0.817432	9.14537e-10	7.56252e-09
C18(+)	168408	Tauro-beta-muricholic acid	C26H45NO7S	516.299	224.414	0.441401	0.00270406	0.0205702	0.402937	0.00279255	0.00480319
C18(+)	440567	Taurocholic acid	C26H45NO7S	516.299	240.625	0.4445	0.00252282	0.0199592	0.402287	0.00285846	0.00487753
C18(+)	16247	Aminocarb	C11H16N2O2	209.128	23.95	0.444986	0.00140447	0.0175972	0.81565	2.88691e-09	2.00221e-08
C18(+)	36143	4-Hydroxy-L-Phenylglycine	C8H9NO3	168.065	25.56	0.446311	0.0017522	0.018661	0.560036	1.59122e-05	3.80124e-05
C18(+)	3017884	3-Hydroxydecanedioic acid	C10H18O5	219.123	125.736	0.461325	0.00237784	0.0199592	0.929547	5.44943e-13	1.67375e-11
C18(+)	6306	Isoleucine	C6H13NO2	132.102	24.6011	0.473483	0.00172598	0.018661	0.542049	5.17278e-05	0.000113485
C18(+)	6106	Leucine	C6H13NO2	132.102	26.4871	0.473483	0.00172598	0.018661	0.542049	5.17278e-05	0.000113485
C18(+)	588	Creatinine	C4H7N3O	114.066	21.5803	0.482868	0.00084431	0.0115587	0.984058	3.3738e-15	2.28755e-13
C18(+)	6426901	2-Methylbutyroylcarnitine	C12H23NO4	246.17	43.5649	0.488102	0.000507794	0.00832	0.545928	7.00623e-06	1.79326e-05
C18(+)	61743	[C10.1]-9-Decenoic acid	C10H18O2	171.138	221.963	0.500402	0.000600279	0.00913281	0.64358	2.3105e-07	8.27928e-07
C18(+)	9414	Mexacarbate	C12H18N2O2	223.144	45.1972	0.508949	0.00086826	0.0115587	0.64863	8.62116e-07	2.61063e-06
C18(+)	464	Hippurate; Hippuric acid	C9H9NO3	180.066	72.4916	0.513578	0.000328416	0.00718347	0.872757	3.81382e-11	4.82336e-10
C18(+)	2724480	L-Cartinine	C7H15NO3	162.113	18.7	0.525683	0.000500263	0.00832
C18(+)	10917	L-Carnitine	C7H15NO3	162.112	22.1876	0.526079	0.000495696	0.00832
C18(+)	439176	Methylthioadenosine	C11H15N5O3S	298.097	31.2521	0.536513	0.000337252	0.00718347	0.879118	6.14965e-11	7.07404e-10
C18(+)	2769669	1H,1H-Perfluoropentylamine	C5H4F9N	250.027	80.4	0.55019	0.000124536	0.00342131	0.395504	0.00292444	0.00495082
C18(+)	90659885	Hydroxybutyrylcarnitine	C11H21NO5	248.149	19.78	0.572643	2.09859e-05	0.00149
C18(+)	774	Histamine	C5H9N3	112.087	17.45	0.576578	0.0001285	0.00342131	0.577043	3.51536e-05	8.12692e-05
C18(+)	18189	4-Acetamidobutyric acid	C6H11NO3	146.081	29.8209	0.588781	3.75925e-05	0.00160144	0.481304	0.000202194	0.000406277
C18(+)	151730	5-Hydroxypipecolic acid	C6H11NO3	146.081	22.9124	0.589355	3.69936e-05	0.00160144	0.478421	0.000217826	0.000433636
C18(+)	92136	2-Aminoadipic acid	C6H11NO4	162.076	24.029	0.593559	6.73208e-05	0.00238989	0.533898	5.86644e-05	0.000126128
C18(+)	70679121	Octenoyl-L-carnitine	C25H47NO5	286.201	206.85	0.602876	1.15727e-05	0.00149	0.627364	7.4868e-07	2.36715e-06
C18(+)	10245190	Decanoyl-L-carnitine	C17H33NO4	316.248	229.35				0.81045	2.05399e-10	2.00731e-09
C18(+)	102959	3-(3-Hydroxyphenyl)-3-hydroxypropanoic acid	C9H10O4	205.047	46.0753				0.508755	0.000117777	0.000243482
C18(+)	10457	Suberate	C8H14O4	175.096	137.419				0.379248	0.00885247	0.0139947
C18(+)	10467	Arachidate	C20H40O2	330.337	234.91				-0.324885	0.0139212	0.0215327
C18(+)	1052	Pyridoxamine	C8H12N2O2	169.097	21.23				0.707098	3.56958e-07	1.23498e-06
C18(+)	1054	Pyridoxine	C8H11NO3	170.081	22.8452				0.746961	7.01494e-10	6.03285e-09
C18(+)	1066	Quinolinic acid	C7H5NO4	168.029	28.5291				0.330909	0.0145286	0.0223118
C18(+)	1080	S-Carboxymethylcysteine	C5H9NO4S	180.033	21.94				0.682788	1.55819e-07	6.05707e-07
C18(+)	10805	4-Hydroxy-3-Methoxyphenylglycol	C9H12O4	167.071	30.8282				0.481555	0.000636772	0.00116022
C18(+)	11005	Myristate	C14H28O2	246.243	219.181				-0.712525	3.61877e-07	1.23498e-06
C18(+)	11065598	[11-OH-16.0]-2-Hydroxyhexadecanoic acid	C16H32O3	290.269	239.211				-0.406624	0.00374182	0.00614115
C18(+)	1135	Thymine	C5H6N2O2	127.05	28.9788				0.686779	1.87723e-07	6.9587e-07
C18(+)	1150	Tryptamine	C10H12N2	161.107	40.7539				0.607651	1.8259e-07	6.88717e-07
C18(+)	1175	Uric Acid	C5H4N4O3	169.036	23.8582				-0.371442	0.00728754	0.0117806
C18(+)	1188	Xanthine	C5H4N4O2	153.041	25.2054				0.573409	1.06495e-05	2.60186e-05
C18(+)	1198	Isocitrate	C6H8O7	215.016	25.9456				-0.533111	4.67896e-06	1.24195e-05
C18(+)	12035	N-Acetylcysteine	C5H9NO3S	164.038	30.83				0.98178	1.7121e-15	1.84051e-13
C18(+)	122356	N-Acetylputrescine	C6H14N2O	131.118	19.18				0.63802	1.61771e-09	1.24217e-08
C18(+)	12284	3-Methylglutaric acid	C6H10O4	129.055	42.3804				0.630476	8.18831e-07	2.51498e-06
C18(+)	1237	Normetanephrine	C9H13NO3	184.097	20.16				0.63204	5.77353e-06	1.49555e-05
C18(+)	12544	Glycochenodeoxycholic acid	C26H43NO5	450.321	255.5				0.567315	2.5461e-06	6.92925e-06
C18(+)	127115	3-Amino-5-Hydroxybenzoate	C7H7NO3	154.05	24.67				0.480039	9.79553e-05	0.000206474
C18(+)	135398597	2'-Deoxyguanosine 5'-monophosphate	C10H14N5O7P	348.07	25.2825				0.593447	4.25947e-07	1.43092e-06
C18(+)	135398638	Hypoxanthine	C5H4N4O	137.046	25.1723				0.531981	2.39061e-05	5.58676e-05
C18(+)	13711	Deoxycytidine	C9H13N3O4	228.098	22.1311				0.767783	5.48774e-09	3.68707e-08
C18(+)	145742	Proline	C5H9NO2	116.071	22.5726				0.76358	8.21986e-12	1.17818e-10
C18(+)	151228	4-Pyridoxolactone	C8H7NO3	166.05	28.2055				0.466975	0.000255012	0.00049192
C18(+)	1551553	3-Methylglutacote	C6H8O4	127.04	47.2171				0.602714	1.04343e-05	2.57859e-05
C18(+)	159660	N,N,N-Trimethyllysine	C9H21N2O2+	189.16	21.6045				0.461234	0.000164448	0.000333551
C18(+)	1669	3-Methoxytyramine	C9H13NO2	168.102	22.77				0.527619	1.80784e-05	4.27126e-05
C18(+)	168379	Isobutyryl-L-carnitine	C11H21NO4	232.154	30.5394				0.635518	1.13752e-07	4.89135e-07
C18(+)	168381	Lauroylcarnitine	C19H37NO4	344.28	245.036				0.987187	1.4641e-13	5.24635e-12
C18(+)	1826	5-Hydroxyindoleacetate	C10H9NO3	192.066	63.3785				0.709401	2.48486e-08	1.36986e-07
C18(+)	187	Acetylcholine	C7H16NO2+	146.118	20.31				0.45037	0.000256256	0.00049192
C18(+)	188292	7-Ketodeoxycholic acid	C24H38O5	389.269	243.319				0.68984	5.81352e-08	2.71719e-07
C18(+)	193872	2-Methylbutyrylglycine	C7H13NO3	160.097	47.6831				0.675988	2.09805e-09	1.5036e-08
C18(+)	2002	N-Acetyltryptophan	C13H14N2O3	247.108	183.806				0.688186	5.18645e-08	2.53097e-07
C18(+)	2024	Adenosine 2',3'-Cyclic Phosphate	C10H12N5O6P	330.06	25.2431				0.654859	1.07191e-06	3.157e-06
C18(+)	20984	[3,3-diMe-5.0]-3,3-dimethylpentanedioate	C7H12O4	143.071	67.6582				0.640937	2.42256e-08	1.36986e-07
C18(+)	213144	Butanoylcarnitine	C11H21NO4	232.154	31.3				0.635518	1.13752e-07	4.89135e-07
C18(+)	222786	Cortisone	C21H28O5	361.201	224.074				0.444739	0.000384091	0.000724382
C18(+)	2266	Azelate	C9H16O4	189.112	201.135				0.412569	0.00368367	0.00613945
C18(+)	23617285	Glycocholic acid	C26H43NO6	448.306	238.095				0.275484	0.0159768	0.0241902
C18(+)	26612	[C10.0]-10-Hydroxydecanoic acid	C10H20O3	189.149	221.963				0.715516	5.11031e-08	2.53097e-07
C18(+)	26840	[C20.0]-Phytanic acid	C20H40O2	330.337	271.156				-0.324885	0.0139212	0.0215327
C18(+)	27476	1-Methyladenosine	C11H15N5O4	282.12	23.4654				0.838324	1.40913e-09	1.12208e-08
C18(+)	27975	3-Hydroxycarbofuran	C12H15NO4	238.107	152.49				0.697891	1.54401e-07	6.05707e-07
C18(+)	31099	Formetate	C11H15N3O2	222.124	23.95				0.483964	0.000247481	0.000488151
C18(+)	3845	Kynurenic acid; Kynurenic acid	C10H7NO3	190.05	48.9723				1.00896	1.15983e-15	1.84051e-13
C18(+)	439230	Mevalote	C6H12O4	149.081	26.5548				0.548841	1.22853e-05	2.9678e-05
C18(+)	439280	5-Hydroxy-L-Tryptophan	C11H12N2O3	221.092	24.29				0.656275	2.22066e-07	8.09225e-07
C18(+)	439356	L-Tryptophamide	C11H13N3O	204.113	27.17				0.356107	0.00796984	0.0127276
C18(+)	439406	O-Succinyl-Homoserine	C8H13NO6	220.082	25.1195				0.34721	0.0148464	0.0226381
C18(+)	439750	N-Formyl-L-Methionine	C6H11NO3S	178.053	45.5334				0.70317	9.90472e-08	4.49942e-07
C18(+)	445063	N-Acetylneuramite	C11H19NO9	310.113	24.7966				0.34453	0.0166246	0.0248215
C18(+)	445639	Oleate	C18H34O2	265.253	366.974				0.384732	0.00372692	0.00614115
C18(+)	445858	Ferulic acid	C10H10O4	195.065	170.207				0.614182	8.97771e-06	2.24443e-05
C18(+)	44725717	3-Alpha,11-Beta,17,21-Tetrahydroxy- 5-Beta-Pregn-20-One	C21H34O5	349.238	227.441				0.645072	9.51483e-07	2.84123e-06
C18(+)	515	2-Methylcitrate	C7H10O7	229.032	27.31				0.455563	0.00059321	0.00109009
C18(+)	5280353	Biliverdin	C33H34N4O6	583.255	247.98				0.615408	3.71256e-06	9.97751e-06
C18(+)	5283821	Murideoxycholic acid	C24H40O4	375.291	254.42				0.479483	0.000261944	0.000498389
C18(+)	5312	Succinylacetone	C7H10O4	159.065	36.9491				0.661384	2.34731e-08	1.36397e-07
C18(+)	5312738	[C10.1]-10-hydroxy-2-decenoic acid	C10H18O3	169.123	215.88				0.817763	5.65431e-12	8.6834e-11
C18(+)	53481671	Dodecenoylcarnitine	C19H35NO4	342.264	242.105				0.712671	1.28217e-08	7.65741e-08
C18(+)	53481677	Tetradecenoyl-L-carnitine	C21H39NO4	370.295	259.911				0.985146	4.25591e-15	2.28755e-13
C18(+)	535	1-Aminocyclopropanecarboxylate	C4H7NO2	102.055	23.6046				0.47878	8.50593e-06	2.1515e-05
C18(+)	5699	Xanthurenic acid; Xanthurenic acid	C10H7NO4	206.045	40.54				0.978792	7.70001e-14	3.31101e-12
C18(+)	5753	Corticosterone	C21H30O4	347.222	240.343				0.58746	4.58238e-07	1.51571e-06
C18(+)	5754	Cortisol	C21H30O5	363.217	221.61				0.681281	1.16977e-08	7.18571e-08
C18(+)	58	2-Oxobutyric acid	C4H6O3	144.066	26.84				0.635258	6.01708e-07	1.93085e-06
C18(+)	5960	Aspartate	C4H7NO4	134.045	22.9424				0.336591	0.0168085	0.0249094
C18(+)	5961	Glutamine	C5H10N2O3	147.076	22.4858				0.672085	5.31654e-07	1.7319e-06
C18(+)	597	Cytosine	C4H5N3O	112.051	20.7318				0.834854	9.29024e-11	9.98701e-10
C18(+)	6029	Uridine	C9H12N2O6	245.077	24.9726				0.320889	0.0226343	0.0331046
C18(+)	6047	L-Dopa	C9H11NO4	198.076	24.206				0.640677	1.49206e-06	4.33503e-06
C18(+)	6057	Tyrosine	C9H11NO3	182.081	25.2075				0.52761	0.000138228	0.000283037
C18(+)	6076	Adenosine 3',5'-cyclic monophosphate	C10H12N5O6P	330.06	23				0.662475	7.87206e-07	2.45289e-06
C18(+)	6088	N-Methyltryptamine	C11H14N2	175.123	47.3125				0.431999	0.00197073	0.00344477
C18(+)	6137	Methionine	C5H11NO2S	150.058	24.4449				0.66397	1.00452e-07	4.49942e-07
C18(+)	6140	Phenylalanine	C9H11NO2	166.086	29.5217				0.387752	0.0014012	0.00248974
C18(+)	6305	Tryptophan	C11H12N2O2	205.097	35.9898				0.652056	3.19204e-08	1.71572e-07
C18(+)	637090	[C4.1]-2-Butenoic acid	C4H6O2	173.081	25.5114				0.728099	8.90216e-09	5.7999e-08
C18(+)	65040	5-Methylcytosine	C5H7N3O	126.066	22.5766				0.726195	3.44895e-08	1.8086e-07
C18(+)	66141	N-Acetylproline	C7H11NO3	158.081	33.03				0.785485	3.77135e-10	3.52539e-09
C18(+)	6723	4-Pyridoxic acid	C8H9NO4	184.06	27.374				0.487723	8.75066e-05	0.000186276
C18(+)	67678	Cystine	C6H12N2O4S2	241.031	22.2683				0.349428	0.00677349	0.0110326
C18(+)	681	Dopamine	C8H11NO2	154.086	23.5005				0.792762	1.79928e-09	1.33395e-08
C18(+)	68310	N-acetyl-tyrosine	C11H13NO4	224.092	44.8467				0.756334	1.2948e-07	5.25248e-07
C18(+)	6926	2-Aminobenzenesulfonic acid	C6H7NO3S	174.022	34.43				0.410009	0.00319267	0.00536269
C18(+)	69371	2,6-Dihydroxypyridine	C5H5NO2	112.039	25.93				0.645756	4.97075e-12	8.22085e-11
C18(+)	69520	3-Methylhistamine	C6H11N3	126.103	17.35				0.473217	0.000541202	0.00100309
C18(+)	70914	N-Acetylglutamate	C7H11NO5	190.071	25.9				0.535043	3.77194e-05	8.46868e-05
C18(+)	709625	Cinmoylglycine-trans	C11H11NO3	206.081	193.537				0.646875	1.25215e-07	5.17716e-07
C18(+)	7124	2-Quinolinecarboxylate	C10H7NO2	174.055	51.2441				0.312859	0.0270389	0.0390159
C18(+)	725	Deoxycarnitine	C7H15NO2	146.118	22.3735				0.45037	0.000256256	0.00049192
C18(+)	7284	2-Methylbutal	C5H10O	128.107	21.928				0.617434	2.45893e-06	6.77781e-06
C18(+)	72924	6-Hydroxynicotite	C6H5NO3	140.034	29.536				0.471075	0.00050091	0.000936484
C18(+)	736715	Urocate	C6H6N2O2	139.05	22.5458				0.856008	2.00334e-12	3.62056e-11
C18(+)	74300	10-Hydroxydecanoate	C10H20O3	189.149	222.429				0.715315	5.29738e-08	2.53097e-07
C18(+)	7472	N,N-Dimethyl-1,4-Phenylenediamine	C8H12N2	137.107	22.9749				0.781631	6.25148e-11	7.07404e-10
C18(+)	764	Guanine	C5H5N5O	152.057	22.348				0.302077	0.00799178	0.0127276
C18(+)	776	Histidinol	C6H11N3O	142.097	17.56				0.451544	0.00126406	0.00226477
C18(+)	778	Homocysteine	C4H9NO2S	118.033	23.4198				0.604584	2.20187e-06	6.14807e-06
C18(+)	79034	Omega-Hydroxydodecanoate	C12H24O3	217.18	249.16				0.522234	5.29914e-05	0.000115082
C18(+)	800	Indoleacetaldehyde	C10H9NO	160.076	67.8414				0.539318	0.000109203	0.000227949
C18(+)	846	Kynurenine	C10H12N2O3	209.092	30.6613				0.569641	5.7643e-06	1.49555e-05
C18(+)	91528	3,4-Dihydroxyphenylglycol	C8H10O4	153.055	25.59				0.662027	3.39399e-07	1.19624e-06
C18(+)	91588	Salsolinol	C10H13NO2	180.102	21.41				0.405743	0.00259238	0.00449486
C18(+)	91825636	Tiglylcarnitine	C12H21NO4	244.154	38.4509				0.829555	8.88488e-13	2.38781e-11
C18(+)	92904	Indolelactic acid	C11H11NO3	206.081	177.72				0.643646	1.57765e-07	6.05707e-07
C18(+)	9570093	Aldicarb-sulfone	C7H14N2O4S	240.101	53.9				0.629058	1.71383e-06	4.91298e-06
C18(+)	96215	Imidazoleacetic acid	C5H6N2O2	127.05	19.53				0.695244	1.19452e-07	5.03573e-07
C18(+)	9750	Citrulline	C6H13N3O3	176.103	22.4863				0.427745	0.00158388	0.00279126
C18(+)	997	Phenylpyruvic acid	C9H8O3	165.055	42.98				0.705895	4.22687e-08	2.16376e-07
C18(+)	99715	N-Acetylasparagine	C6H10N2O4	175.071	25.8806				0.575868	1.73884e-06	4.91909e-06
HILIC(-)	18950	Mannose	C6H12O6	179.056	293.034	-0.624073	1.72852e-06	0.000309404
HILIC(-)	643798	2-Methylmaleate; Citraconic acid	C5H6O4	129.019	49.7	-0.614506	9.44132e-06	0.000563332
HILIC(-)	5280498	Glutaconic acid	C5H6O4	129.019	55.2364	-0.614274	9.15291e-06	0.000563332
HILIC(-)	1150	Tryptamine	C10H12N2	159.093	269.574	0.367197	0.00118961	0.017745	0.641656	3.0609e-08	5.1675e-07
HILIC(-)	244	Benzyl Alcohol	C7H8O	107.05	55.4	0.402873	0.00100061	0.0162826	0.585835	7.4854e-07	5.63032e-06
HILIC(-)	421	[C8.0]-Dihydrolipoate	C8H16O2S2	207.052	68	0.417334	0.0030098	0.0384825	0.590974	9.73265e-06	4.92562e-05
HILIC(-)	971	Oxalate	C2H2O4	88.988	343.249	0.42103	0.00375623	0.0420229	0.406087	0.00200884	0.00434411
HILIC(-)	26613	[C8.0]-3-Hydroxyoctanoic acid	C8H16O3	159.103	72.1	0.422545	0.00296957	0.0384825
HILIC(-)	18189	4-Acetamidobutanoate	C6H11NO3	144.067	273.034	0.442644	0.0037133	0.0420229	0.365236	0.00885346	0.0174298
HILIC(-)	5282713	[C8.1]-2-Octenoic acid	C8H14O2	141.092	68	0.461837	0.000343165	0.00767831	0.561125	4.73915e-05	0.000186335
HILIC(-)	95433	[2-OH,2-Me-4.0]-2-Hydroxy-2-methylbutyric acid	C5H10O3	117.056	144.079	0.475361	0.000564916	0.0112355	0.586934	1.59702e-06	1.06263e-05
HILIC(-)	61743	[C10.1]-9-Decenoic acid	C10H18O2	169.123	59.3	0.506254	0.000722664	0.0129357	0.504076	0.000166766	0.000544349
HILIC(-)	8892	Hexanoate	C6H12O2	115.076	78.31	0.545167	0.000131239	0.00335597	0.47517	0.000751514	0.00200018
HILIC(-)	26612	[C10.0]-10-Hydroxydecanoic acid	C10H20O3	187.134	74.1	0.559203	7.5391e-05	0.00224916	0.439512	0.00119163	0.00290355
HILIC(-)	74300	10-Hydroxydecanoate	C10H20O3	187.134	83.4085	0.559203	7.5391e-05	0.00224916	0.438539	0.00122124	0.00292521
HILIC(-)	8094	Heptanoate	C7H14O2	129.092	66.7	0.604292	4.94758e-05	0.00221404	0.541756	0.000122232	0.000414629
HILIC(-)	1014	Phosphorylcholine	C5H15NO4P+	183.067	71.2				0.372869	0.00191885	0.00420204
HILIC(-)	1015	O-Phosphoethanolamine	C2H8NO4P	140.012	378				0.367125	0.0049006	0.0103391
HILIC(-)	10256	Indole-3-aldehyde	C9H7NO	144.046	57.3				0.494547	2.35947e-05	9.95583e-05
HILIC(-)	10258	Indoxyl Sulfate	C8H7NO4S	212.002	42.8				0.791279	1.2858e-10	7.41477e-09
HILIC(-)	1050	Pyridoxal	C8H9NO3	166.051	105.347				0.610117	1.11633e-05	5.36459e-05
HILIC(-)	1066	Quinolite; Quinolinic acid	C7H5NO4	166.015	337.378				0.422063	0.000482499	0.00130426
HILIC(-)	10685	Indole-3-Ethanol	C10H11NO	160.077	66.1616				0.565954	2.53706e-06	1.6256e-05
HILIC(-)	10805	4-Hydroxy-3-Methoxyphenylglycol	C9H12O4	183.066	67				0.372869	0.00191885	0.00420204
HILIC(-)	1112	Succite Semialdehyde	C4H6O3	203.056	340.699				0.443934	0.000345693	0.00101209
HILIC(-)	11427	2-Hydroxy-4-(Methylthio)Butanoate	C5H10O3S	149.028	162.7				0.506582	0.000301459	0.000931294
HILIC(-)	11756	Ethylmalote	C5H8O4	131.035	104.268				0.687996	7.4481e-07	5.63032e-06
HILIC(-)	1183	Vanillin	C8H8O3	151.04	55.9791				0.42978	0.00111529	0.00283742
HILIC(-)	1188	Xanthine	C5H4N4O2	151.026	258.569				0.668604	3.54027e-07	3.40259e-06
HILIC(-)	11970	2-Hydroxyphenylacetate	C8H8O3	151.04	82.4424				0.689721	1.19146e-06	8.24492e-06
HILIC(-)	1198	Isocitrate	C6H8O7	191.02	355.053				-0.297191	0.0141773	0.0260924
HILIC(-)	12035	N-Acetylcysteine	C5H9NO3S	162.023	214.475				0.407897	0.00185484	0.00420204
HILIC(-)	127115	3-Amino-5-Hydroxybenzoate	C7H7NO3	152.035	253.167				0.372814	0.00598206	0.0123202
HILIC(-)	128145	Methylglutaryl-L-carnitine	C13H23NO6	288.145	339.6				0.66329	1.55318e-07	1.79134e-06
HILIC(-)	13711	Deoxycytidine	C9H13N3O4	226.083	250.251				0.352191	0.0105198	0.0202215
HILIC(-)	1551553	3-Methylglutacote	C6H8O4	143.035	85.2				0.849581	4.34448e-10	1.30256e-08
HILIC(-)	160637	3-(3-Methoxy-4hydroxyphenyl)lactate	C10H12O5	211.061	173.6				0.594349	1.67278e-05	7.61554e-05
HILIC(-)	168379	Isobutyryl-L-carnitine	C11H21NO4	230.14	280.2				0.565668	2.92268e-06	1.8058e-05
HILIC(-)	169485	3-Methylcrotonylglycine	C7H11NO3	156.067	200				0.721713	1.91875e-08	3.68826e-07
HILIC(-)	192590	N-Alpha-Acetyllysine	C8H16N2O3	187.109	355.1				0.429336	0.00133987	0.0031324
HILIC(-)	19844	Methyl Vanillate	C9H10O4	181.051	70.6936				0.572487	5.78768e-05	0.000217845
HILIC(-)	20984	[3,3-diMe-5.0]-3,3-dimethylpentanedioate	C7H12O4	159.066	59.9				0.511111	5.7924e-05	0.000217845
HILIC(-)	22880	N-Methylaspartate	C5H9NO4	146.046	327.8				-0.295873	0.0296533	0.0493272
HILIC(-)	243	Benzoate	C7H6O2	121.03	82.0171				0.567676	7.22057e-05	0.000260241
HILIC(-)	2526	Beta-Glycerophosphate	C3H9O6P	171.006	344.518				0.449736	0.000351015	0.00101209
HILIC(-)	311	Citrate	C6H8O7	191.02	357.496				-0.297191	0.0141773	0.0260924
HILIC(-)	33032	Glutamate	C5H9NO4	146.046	341.858				-0.295873	0.0296533	0.0493272
HILIC(-)	33443	Secbumeton	C10H19N5O	449.311	63.1				0.316978	0.0222098	0.0390524
HILIC(-)	36584	Terbumeton	C10H19N5O	449.311	64.1				0.310336	0.0248279	0.04211
HILIC(-)	439162	Glycerol 3-Phosphate	C3H9O6P	171.006	347.929				0.452237	0.000323249	0.000981089
HILIC(-)	439258	Cystathionine	C7H14N2O4S	221.06	384.581				-0.257968	0.0121554	0.0231086
HILIC(-)	439575	Norvaline	C5H11NO2	116.072	303.041				0.550047	2.93593e-05	0.00011812
HILIC(-)	439616	Mandelate	C8H8O3	151.04	79.6812				0.691709	1.13217e-06	8.16105e-06
HILIC(-)	439685	Oxoproline	C5H7NO3	128.035	292.592				0.397441	0.00123434	0.00292521
HILIC(-)	440266	P-Octopamine	C8H11NO2	152.072	285				0.629697	5.37016e-06	2.81527e-05
HILIC(-)	443067	Carbetamide	C12H16N2O3	235.109	55.1				0.384534	0.00728961	0.0148365
HILIC(-)	444266	Maleate	C4H4O4	115.004	59.3666				0.617498	5.08535e-06	2.81527e-05
HILIC(-)	487	Methylmalonic acid	C4H6O4	117.019	123.1				0.56368	4.61894e-07	3.99538e-06
HILIC(-)	4928	Prometon	C10H19N5O	449.311	62.1				0.314018	0.0232903	0.0398932
HILIC(-)	493570	Riboflavin	C17H20N4O6	375.131	250.6				0.746536	1.63207e-08	3.65169e-07
HILIC(-)	5055	Resorcinol Monoacetate	C8H8O3	151.04	54.7				0.437536	0.00087383	0.00229049
HILIC(-)	5147	Salicylamide	C7H7NO2	136.04	57.4				0.580268	9.96514e-06	4.92562e-05
HILIC(-)	515	2-Methylcitrate	C7H10O7	205.035	351.163				0.310037	0.008866	0.0174298
HILIC(-)	535	1-Aminocyclopropanecarboxylate	C4H7NO2	100.04	325.92				0.496834	0.000294224	0.000925467
HILIC(-)	5754	Cortisol	C21H30O5	361.202	77.7432				0.43136	0.00114472	0.00286543
HILIC(-)	58	2-Oxobutyric acid	C4H6O3	101.024	319				0.329137	0.00956118	0.0185852
HILIC(-)	5801	2-Aminophenol	C6H7NO	108.045	69.7732				0.500233	0.000334175	0.000996765
HILIC(-)	5816	Epinephrine	C9H13NO3	164.071	77.739				0.5662	6.73096e-05	0.000247757
HILIC(-)	5960	Aspartate	C4H7NO4	132.03	344.3				0.269859	0.0223945	0.0390524
HILIC(-)	5961	Glutamine	C5H10N2O3	145.062	355.736				-0.507822	2.90256e-05	0.00011812
HILIC(-)	6029	Uridine	C9H12N2O6	243.062	225.096				0.782247	4.51754e-10	1.30256e-08
HILIC(-)	6426851	Isovaleryl-L-carnitine	C12H23NO4	244.155	267				0.48388	0.000256215	0.000820837
HILIC(-)	643460	Sorbate	C6H8O2	111.045	82.4142				0.310736	0.0225736	0.0390524
HILIC(-)	6441567	Tiglylglycine	C7H11NO3	156.067	202.6				0.724876	1.68864e-08	3.65169e-07
HILIC(-)	650	Diacetyl	C4H6O2	171.066	57.0414				0.510583	0.000101933	0.000359886
HILIC(-)	65065	N-Acetylaspartate	C6H9NO5	174.041	331.301				0.26587	0.0188953	0.0340509
HILIC(-)	65083	3-Amino-4-Hydroxybenzoate	C7H7NO3	152.035	244.259				0.37241	0.0059382	0.0123202
HILIC(-)	6590	Isobutyrate	C4H8O2	175.098	79.7455				0.679942	3.87538e-07	3.52863e-06
HILIC(-)	6723	4-Pyridoxate	C8H9NO4	182.046	59.9295				0.511266	5.04675e-06	2.81527e-05
HILIC(-)	69371	2,6-Dihydroxypyridine	C5H5NO2	110.025	233.635				0.438023	0.000959005	0.00247624
HILIC(-)	69867	Indole-3-carboxylic acid	C9H7NO2	160.04	70				0.513263	0.000131515	0.000437542
HILIC(-)	6990	2',4'-Dihydroxyacetophenone	C8H8O3	151.04	55.4				0.428187	0.00115942	0.00286543
HILIC(-)	6999745	3-Methyladipic acid	C7H12O4	159.066	316.7				0.921635	9.14674e-12	1.58239e-09
HILIC(-)	70	Ketoleucine; 2-Oxoisocaproic acid	C6H10O3	129.056	64.132				0.323022	0.00851758	0.0171342
HILIC(-)	7027	Gluconolactone	C6H10O6	177.04	158.892				0.572191	1.40762e-05	6.58157e-05
HILIC(-)	71	Oxoadipate	C6H8O5	159.03	307.9				0.271924	0.0208284	0.0371476
HILIC(-)	71296139	Adipoyl-L-carnitine	C13H23NO6	288.145	344.6				0.66283	1.54769e-07	1.79134e-06
HILIC(-)	71317118	Glutarylcarnitine	C12H21NO6	274.13	342.899				0.415707	0.000456129	0.00125254
HILIC(-)	71464481	Succinylcarnitine	C11H19NO6	260.114	346.7				0.340571	0.0132408	0.0248984
HILIC(-)	74706	Indole-3-Methyl Acetate	C11H11NO2	188.072	50.6				0.49031	0.00044169	0.00123246
HILIC(-)	74839	N-Acetylphenylalanine	C11H13NO3	206.082	189.7				0.87095	4.67027e-11	4.03978e-09
HILIC(-)	7991	Pentanoate	C5H10O2	203.129	74.9979				0.54932	1.98754e-05	8.59611e-05
HILIC(-)	8158	Nonoate	C9H18O2	157.123	62.9				0.484047	0.000116986	0.000404772
HILIC(-)	85782	3,4 Dihydroxymandelate	C8H8O5	183.03	253.68				0.339211	0.0178361	0.0324806
HILIC(-)	86	3-Hydroxyanthranilate	C7H7NO3	152.035	156.038				0.399977	0.00156218	0.00360344
HILIC(-)	873	3-(2-Hydroxyphenyl)Propanoate	C9H10O3	165.056	82.6638				0.698495	2.37846e-07	2.57171e-06
HILIC(-)	91528	3,4-Dihydroxyphenylglycol	C8H10O4	169.051	123.638				0.490917	0.000378514	0.00107349
HILIC(-)	92904	Indolelactic acid	C11H11NO3	204.067	74.7				0.462531	1.77613e-05	7.87874e-05
HILIC(-)	93379	Forchlorfenuron	C12H10ClN3O	246.044	57.2				0.63827	4.98416e-06	2.81527e-05
HILIC(-)	96	Acetoacetic acid	C4H6O3	101.024	203.9				0.384551	0.00252563	0.00539424
HILIC(-)	967	Orotate	C5H4N2O4	155.01	234.1				0.882449	2.35707e-10	1.01943e-08
HILIC(-)	9750	Citrulline	C6H13N3O3	174.088	363.228				0.639672	1.38848e-07	1.79134e-06
HILIC(-)	97750	Diethyl 2-Methyl-3-Oxosuccite	C9H14O5	183.066	65.9				0.372869	0.00191885	0.00420204
HILIC(-)	978	4-Aminobenzoate	C7H7NO2	136.04	129.437				0.664328	5.91069e-07	4.86929e-06
HILIC(-)	979	4-Hydroxyphenylpyruvic acid	C9H8O4	179.035	70.6				0.647527	3.32033e-07	3.37892e-06
HILIC(-)	997	Phenylpyruvate	C9H8O3	163.04	59.1				0.779714	3.46867e-08	5.1675e-07
HILIC(-)	997	Phenylpyruvic acid	C9H8O3	163.04	69				0.779514	3.58439e-08	5.1675e-07
HILIC(-)	99715	N-Acetylasparagine	C6H10N2O4	173.057	305.365				0.644896	5.27325e-06	2.81527e-05
HILIC(+)	5801	2-Aminophenol	C6H7NO	110.06	231.1	-0.568608	6.78526e-05	0.00470212	0.317176	0.00332045	0.00543538
HILIC(+)	5961	Glutamine	C5H10N2O3	147.076	292.9	-0.476281	0.000766839	0.0122215	-0.547413	3.36748e-06	9.51035e-06
HILIC(+)	5570	Trigonelline	C7H7NO2	138.055	261.3	-0.433994	0.00112735	0.0137829
HILIC(+)	439357	Galactose	C6H12O6	198.097	76.7	-0.433613	0.00503049	0.0320694	-0.839933	5.39563e-11	3.67102e-10
HILIC(+)	10130220	Gulose	C6H12O6	198.097	77.4	-0.433613	0.00503049	0.0320694	-0.839933	5.39563e-11	3.67102e-10
HILIC(+)	18950	Mannose	C6H12O6	198.097	76.7	-0.433613	0.00503049	0.0320694	-0.839933	5.39563e-11	3.67102e-10
HILIC(+)	892	Myoinositol	C6H12O6	198.097	76.9	-0.433613	0.00503049	0.0320694	-0.839933	5.39563e-11	3.67102e-10
HILIC(+)	439192	Sorbose	C6H12O6	198.097	77.4	-0.433613	0.00503049	0.0320694	-0.839933	5.39563e-11	3.67102e-10
HILIC(+)	7504	Benzylamine	C7H9N	108.081	251.3	-0.413332	0.00132683	0.0137829	0.366328	0.000787031	0.00144476
HILIC(+)	138	5-Aminopentanoate	C5H11NO2	118.086	290.1	-0.40873	0.00627573	0.0363707	-0.473107	0.000300268	0.000593607
HILIC(+)	13730	Deoxyadenosine	C10H13N5O3	252.109	223.4	-0.407496	0.00581534	0.0353074
HILIC(+)	439182	5'-Deoxyadenosine	C10H13N5O3	252.109	213	-0.389646	0.00846298	0.0440421
HILIC(+)	2519	Caffeine	C8H10N4O2	195.088	77.6	-0.354994	0.00528866	0.0328929
HILIC(+)	903	N-Acetylserotonin	C12H14N2O2	219.113	79	0.334415	0.00738178	0.0400501	0.83942	1.68474e-12	1.88251e-11
HILIC(+)	700653	N-Acetyltryptophan	C13H14N2O3	247.108	75.5	0.337989	0.00729327	0.0400501	0.809307	9.50585e-13	1.11046e-11
HILIC(+)	71464535	3-hydroxydodecanoyl carnitine	C19H37NO5	360.274	216.1	0.352049	0.00916834	0.0467586	0.894726	1.18393e-13	2.34054e-12
HILIC(+)	6057	Tyrosine	C9H11NO3	182.081	268	0.355968	0.009676	0.04838	0.37296	0.00290237	0.00497273
HILIC(+)	597	Cytosine	C4H5N3O	112.05	313.3	0.369943	0.00836745	0.0440421	0.932126	3.55285e-13	4.96567e-12
HILIC(+)	10953	5-Valerolactone	C5H8O2	101.06	69.3	0.382833	0.00608279	0.0360724	0.799546	4.93875e-09	2.44088e-08
HILIC(+)	145742	Proline	C5H9NO2	116.071	264.7	0.389847	0.00309511	0.0254598	0.955167	2.20317e-15	7.07767e-14
HILIC(+)	9571009	Butoxycarboxim	C7H14N2O4S	223.075	72.2	0.406531	0.00411822	0.0300042	0.602367	3.71411e-08	1.44625e-07
HILIC(+)	9570093	Aldicarb-sulfone	C7H14N2O4S	223.075	72.2	0.408649	0.00390764	0.0293073	0.602139	3.65988e-08	1.44625e-07
HILIC(+)	213021	Acetamiprid	C10H11ClN4	223.075	72.1	0.413367	0.00366279	0.0283034	0.602463	3.6807e-08	1.44625e-07
HILIC(+)	1123	Taurine	C2H7NO3S	126.022	263.6	0.413615	0.00271915	0.0231128	0.505239	7.58138e-06	2.00867e-05
HILIC(+)	5283028	[2t-12.1-diacid]-Dodec-2-enedioic acid	C12H20O4	229.143	68.6	0.415415	0.00716654	0.0400501	0.765684	3.63213e-10	2.12149e-09
HILIC(+)	23617285	Glycocholic acid	C26H43NO6	466.316	77.7	0.416099	0.0015709	0.0148363	0.325539	0.00449409	0.00717379
HILIC(+)	10140	Glycocholate	C26H43NO6	466.316	78.3	0.422854	0.00128672	0.0137829	0.32423	0.00460754	0.0073095
HILIC(+)	936	Nicotimide	C6H6N2O	123.055	130.1	0.429333	0.00126957	0.0137829	0.417509	0.00146739	0.00261888
HILIC(+)	289	Pyrocatechol	C6H6O2	111.044	68.5	0.441178	0.00358379	0.0283034	0.96281	1.91711e-12	2.05291e-11
HILIC(+)	6137	Methionine	C5H11NO2S	150.058	253.3	0.449624	0.00258076	0.0226929
HILIC(+)	53735	Oxadixyl	C14H18N2O4	279.134	70.2	0.450524	0.000420626	0.00963237	0.298044	0.0171465	0.0246181
HILIC(+)	445580	Docosahexaenoate	C22H32O2	165.127	67.4	0.451189	0.00227516	0.0207202	0.86502	4.45721e-12	4.58201e-11
HILIC(+)	3246938	Hexanoylcarnitine	C13H25NO4	260.186	225.1	0.453971	0.00100103	0.0137829	0.81446	6.84933e-11	4.51353e-10
HILIC(+)	6306	Isoleucine	C6H13NO2	132.102	248.9	0.454125	0.00121254	0.0137829	0.604715	1.59561e-05	3.94299e-05
HILIC(+)	6106	Leucine	C6H13NO2	132.102	245.5	0.454125	0.00121254	0.0137829	0.604715	1.59561e-05	3.94299e-05
HILIC(+)	21236	Norleucine	C6H13NO2	132.102	242.8	0.454125	0.00121254	0.0137829	0.604715	1.59561e-05	3.94299e-05
HILIC(+)	464	Hippurate; Hippuric acid	C9H9NO3	180.065	76	0.455045	0.00140532	0.0137829	0.778446	3.56663e-09	1.83325e-08
HILIC(+)	161166	Kynurenine	C10H12N2O3	209.092	243.6	0.481087	0.000172686	0.00559403	0.393159	0.000585242	0.00109463
HILIC(+)	107738	Propionyl-L-carnitine	C10H19NO4	218.139	247.9	0.488944	0.00135458	0.0137829
HILIC(+)	244	Benzyl Alcohol	C7H8O	109.065	68.2	0.512341	0.000473023	0.00963237	0.932005	7.61517e-13	9.31952e-12
HILIC(+)	7409	1-Phenylethanol	C8H10O	123.08	69.3	0.515362	0.000216048	0.00612135	1.0268	9.12171e-16	3.90713e-14
HILIC(+)	439227	Pipecolate	C6H11NO2	130.086	265.8	0.515451	9.21985e-05	0.00470212
HILIC(+)	6426901	2-Methylbutyroylcarnitine	C12H23NO4	246.17	232.7	0.525927	0.00056661	0.00963237	0.351355	0.00302818	0.00508654
HILIC(+)	53481619	Valeryl-L-carnitine	C12H23NO4	246.17	230.2	0.528242	0.000537208	0.00963237	0.351355	0.00302818	0.00508654
HILIC(+)	6426851	Isovaleryl-L-carnitine	C12H23NO4	246.17	230.2	0.528258	0.00053644	0.00963237	0.351355	0.00302818	0.00508654
HILIC(+)	736715	Urocate	C6H6N2O2	139.05	267.8	0.547965	0.000273034	0.00696237	0.652202	7.40965e-07	2.32229e-06
HILIC(+)	68570	Estradiol-17Alpha	C18H24O2	137.096	68.2	0.550623	0.000150969	0.00559403	0.925554	3.14148e-13	4.74918e-12
HILIC(+)	10917	L-Carnitine	C7H15NO3	162.113	294.3	0.560978	0.000175499	0.00559403
HILIC(+)	150923	3-Methyl-2-Oxindole	C9H9NO	148.076	70.3	0.589302	9.00057e-06	0.00114757	0.577355	1.40151e-05	3.56623e-05
HILIC(+)	5280933	Gamma-Linolete	C18H30O2	279.232	66	0.592331	9.03919e-05	0.00470212	0.502957	0.000258276	0.000518571
HILIC(+)	16247	Aminocarb	C11H16N2O2	209.129	208.2	0.652804	3.33358e-06	0.000850062	0.643612	2.03075e-06	6.06865e-06
HILIC(+)	1000	Phenylethanolamine	C8H11NO	138.091	262				0.512606	4.17092e-05	9.63651e-05
HILIC(+)	101812	Adenosine 2',3'-Cyclic Phosphate	C10H12N5O6P	330.06	238.6				0.971513	6.9009e-16	3.90713e-14
HILIC(+)	102	3-Hydroxybenzyl Alcohol	C7H8O2	125.06	68.5				0.855499	1.04935e-10	6.57764e-10
HILIC(+)	10243	4-Quinolinecarboxylate	C10H7NO2	174.055	94.3				0.740926	5.36026e-09	2.52386e-08
HILIC(+)	10245190	Decanoyl-L-carnitine	C17H33NO4	316.248	208.3				0.938219	3.67112e-13	4.96567e-12
HILIC(+)	10250	2,4-Dihydroxypteridine	C6H4N4O2	165.041	97.4				0.784729	5.40127e-09	2.52386e-08
HILIC(+)	10256	Indole-3-aldehyde	C9H7NO	146.06	71.6				0.643296	1.03552e-07	3.74828e-07
HILIC(+)	10394	3-(4-hydroxyphenyl)propanoic acid	C9H10O3	208.097	70.4				0.686442	2.68408e-07	9.19745e-07
HILIC(+)	10457	Suberate	C8H14O4	175.096	72.3				0.359008	0.00732105	0.0112665
HILIC(+)	10685	Indole-3-Ethanol	C10H11NO	162.091	71.5				0.730618	9.02774e-08	3.36251e-07
HILIC(+)	10712	Cellobiose	C12H22O11	360.15	254.3				0.300939	0.0245362	0.0348387
HILIC(+)	11005	Myristate	C14H28O2	246.243	202.8				-0.456247	0.000999973	0.00180981
HILIC(+)	111	Ureidopropiote	C4H8N2O3	133.061	121				0.754214	3.62317e-10	2.12149e-09
HILIC(+)	11173	Prenol	C5H10O	128.107	247.9				0.519322	4.55595e-05	0.000103618
HILIC(+)	1135	Thymine	C5H6N2O2	127.05	86.4				0.492087	0.000159376	0.000333004
HILIC(+)	1150	Tryptamine	C10H12N2	161.107	247.8				0.842897	9.62913e-11	6.18672e-10
HILIC(+)	1174	Uracil	C4H4N2O2	113.035	102.8				0.686995	1.2787e-08	5.66597e-08
HILIC(+)	1175	Urate	C5H4N4O3	169.036	218.4				0.30776	0.0321384	0.0434715
HILIC(+)	1188	Xanthine	C5H4N4O2	153.041	134.9				0.622782	7.83678e-06	2.05516e-05
HILIC(+)	11953814	Octanoyl-L-carnitine	C15H29NO4	288.217	214.1				0.891292	2.91709e-13	4.68558e-12
HILIC(+)	11953816	Palmitoylcarnitine	C23H45NO4	400.342	195.1				0.341739	0.00980905	0.0146565
HILIC(+)	12035	N-Acetylcysteine	C5H9NO3S	164.038	79.9				0.800282	2.9283e-09	1.53586e-08
HILIC(+)	12122	3-Hydroxyphenylacetate	C8H8O3	153.055	70.2				0.740996	2.86199e-08	1.18634e-07
HILIC(+)	122356	N-Acetylputrescine	C6H14N2O	131.118	303.2				0.483167	9.51785e-06	2.44609e-05
HILIC(+)	1237	Normetanephrine	C9H13NO3	184.097	292.8				0.503869	7.98372e-05	0.000176881
HILIC(+)	126	4-Hydroxybenzaldehyde	C7H6O2	123.044	71.3				0.598479	2.89364e-06	8.35578e-06
HILIC(+)	127115	3-Amino-5-Hydroxybenzoate	C7H7NO3	154.05	141.5				0.682714	8.34519e-08	3.15399e-07
HILIC(+)	128145	Methylglutaryl-L-carnitine	C13H23NO6	290.16	248.2				0.474684	0.000164574	0.000338365
HILIC(+)	13067	Ethyl 3-Indoleacetate	C12H13NO2	204.102	67.1				0.348232	0.0128165	0.0189301
HILIC(+)	16248	Methiocarb	C11H15NO2S	226.09	68.3				0.718566	2.53209e-07	8.91435e-07
HILIC(+)	1670	3-Methoxytyrosine	C10H13NO4	212.092	258.8				0.476976	7.55107e-05	0.00016875
HILIC(+)	168381	Lauroylcarnitine	C19H37NO4	344.279	200				1.02229	3.17826e-15	8.16812e-14
HILIC(+)	18189	4-Acetamidobutanoate	C6H11NO3	146.081	82.9				0.946358	1.74576e-16	3.90713e-14
HILIC(+)	1826	5-Hydroxyindoleacetate	C10H9NO3	192.065	91.4				0.620913	2.192e-06	6.44222e-06
HILIC(+)	187	Acetylcholine	C7H16NO2+	185.081	76.3				0.609761	1.66741e-05	4.0812e-05
HILIC(+)	187790	Deoxyguanosine	C10H13N5O4	268.104	211.4				0.279714	0.0097736	0.0146565
HILIC(+)	193872	2-Methylbutyrylglycine	C7H13NO3	160.097	75.2				0.406933	0.00116526	0.00209421
HILIC(+)	194024	2-Keto-3-Deoxy-D-Gluconic Acid	C6H10O6	196.082	310.4				0.399308	0.00408185	0.0065977
HILIC(+)	19588	Fenobucarb	C12H17NO2	208.133	67.7				0.537077	3.94735e-05	9.30706e-05
HILIC(+)	204	Allantoin; Allantoin	C4H6N4O3	159.051	224.2				0.758278	1.97458e-08	8.45777e-08
HILIC(+)	20984	[3,3-diMe-5.0]-3,3-dimethylpentanedioate	C7H12O4	161.081	73.7				0.815663	1.03455e-09	5.77997e-09
HILIC(+)	213144	Butanoylcarnitine	C11H21NO4	232.154	237.8				0.639209	5.33512e-07	1.75785e-06
HILIC(+)	222786	Cortisone	C21H28O5	361.201	71.2				0.532719	4.9119e-06	1.35737e-05
HILIC(+)	22328017	3-Hydroxysuberic acid	C8H14O5	191.091	80.8				0.47796	0.000177294	0.000361624
HILIC(+)	2266	Azelate	C9H16O4	189.112	70.2				0.471682	0.000699525	0.00129337
HILIC(+)	24316	Cyclic Gmp	C10H12N5O7P	346.055	233				0.791067	1.82309e-11	1.67334e-10
HILIC(+)	247	Betaine	C5H11NO2	118.086	260.6				-0.467193	0.000324618	0.000627269
HILIC(+)	24743	Desmedipham	C16H16N2O4	318.145	67.2				0.282664	0.0349837	0.0470723
HILIC(+)	27476	1-Methyladenosine	C11H15N5O4	282.12	194.7				0.539603	4.19957e-05	9.63651e-05
HILIC(+)	27975	3-Hydroxycarbofuran	C12H15NO4	238.107	70.5				0.750439	3.38964e-08	1.38276e-07
HILIC(+)	3017884	3-Hydroxydecanedioic acid	C10H18O5	219.123	74.1				0.624677	5.18416e-08	1.98855e-07
HILIC(+)	31099	Formetate	C11H15N3O2	222.124	224.4				0.354186	0.0132721	0.019491
HILIC(+)	34766	Ethiofencarb	C11H15NO2S	226.09	68.3				0.724973	1.51171e-07	5.39598e-07
HILIC(+)	3744	Indole-3-propionic acid	C11H11NO2	190.086	70.1				0.672107	7.89053e-07	2.42221e-06
HILIC(+)	3845	Kynurete; Kynurenic acid	C10H7NO3	190.05	82.9				0.976025	7.5874e-16	3.90713e-14
HILIC(+)	39385	Triadimefon	C14H16ClN3O2	294.1	67.4				0.38189	0.00484358	0.00763681
HILIC(+)	397	Indole-3-Acetamide	C10H10N2O	175.087	78.1				0.486719	0.000319538	0.000622132
HILIC(+)	439155	S-Adenosylhomocysteine	C14H20N6O5S	385.129	337.9				0.614127	6.30909e-07	2.05245e-06
HILIC(+)	439176	Methylthioadenosine	C11H15N5O3S	298.097	177.9				1.04013	1.5518e-15	5.69733e-14
HILIC(+)	439186	Maltose	C12H22O11	360.15	253.9				0.299815	0.0250859	0.03523
HILIC(+)	439258	Cystathionine	C7H14N2O4S	223.075	346.6				-0.297581	0.00331053	0.00543538
HILIC(+)	439377	N-Methylglutamate	C6H11NO4	162.076	262.7				-0.276373	0.0300757	0.041334
HILIC(+)	439559	Palatinose	C12H22O11	360.15	254.3				0.298873	0.0256485	0.0358243
HILIC(+)	439575	Norvaline	C5H11NO2	118.086	259.1				-0.466106	0.000341711	0.00065537
HILIC(+)	439685	Oxoproline	C5H7NO3	130.05	97.3				1.06785	7.69212e-16	3.90713e-14
HILIC(+)	439918	Guanidinosuccite	C5H9N3O4	176.067	307				0.291581	0.0082888	0.0126049
HILIC(+)	440120	N,N,N-Trimethyllysine	C9H20N2O2	189.16	395.6				0.393557	0.000383315	0.000729718
HILIC(+)	440266	P-Octopamine	C8H11NO2	154.086	302.5				0.507696	0.000109183	0.000237797
HILIC(+)	443067	Carbetamide	C12H16N2O3	237.123	70.2				0.58717	2.51168e-05	5.97686e-05
HILIC(+)	444795	Retinoate	C20H28O2	301.216	66.2				0.356359	0.00815284	0.0124719
HILIC(+)	445027	Dethiobiotin	C10H18N2O3	215.139	77.9				0.743738	4.54232e-09	2.28897e-08
HILIC(+)	445858	Ferulate	C10H10O4	195.065	71.5				0.484997	0.000183198	0.000370723
HILIC(+)	4944	Propoxur	C11H15NO3	210.113	68.6				0.520551	2.19966e-05	5.33315e-05
HILIC(+)	5192	Sebacate	C10H18O4	203.128	69.2				0.485515	0.000386164	0.000729736
HILIC(+)	5280531	Retinyl Palmitate	C36H60O2	263.237	66.9				-0.319772	0.0160649	0.0231948
HILIC(+)	5281929	Methyl Jasmote	C13H20O3	225.149	69				0.902385	2.72098e-13	4.66194e-12
HILIC(+)	5312557	[C22.3]-Docosatrienoic acid	C22H38O2	352.321	66				-0.434255	0.00164643	0.00287845
HILIC(+)	53481671	Dodecenoylcarnitine	C19H35NO4	342.264	202.7				0.762303	2.04181e-10	1.24939e-09
HILIC(+)	53481677	Tetradecenoyl-L-carnitine	C21H39NO4	370.295	200				1.00606	5.1356e-15	1.09987e-13
HILIC(+)	5699	Xanthurete; Xanthurenic acid	C10H7NO4	206.045	84.8				1.04968	5.1305e-15	1.09987e-13
HILIC(+)	5744	Cortisol 21-Acetate	C23H32O6	405.227	67.7				0.341349	0.0061639	0.00965929
HILIC(+)	5753	Corticosterone	C21H30O4	347.222	70.6				0.591848	5.8279e-06	1.56708e-05
HILIC(+)	5754	Cortisol	C21H30O5	363.217	72.4				0.570917	3.54256e-06	9.89607e-06
HILIC(+)	5780	Sorbitol	C6H14O6	205.068	235.2				-0.39046	0.00312557	0.0051824
HILIC(+)	5794	Piperonyl butoxide	C19H30O5	356.243	66.5				0.470385	0.00014829	0.000312382
HILIC(+)	586	Creatine	C4H9N3O2	132.077	288.4				0.299187	0.0306663	0.0416997
HILIC(+)	588	Creatinine	C4H7N3O	114.066	297.5				0.973077	3.13977e-15	8.16812e-14
HILIC(+)	5951	Serine	C3H7NO3	106.05	298.5				-0.327083	0.00676436	0.0104725
HILIC(+)	5960	Aspartate	C4H7NO4	134.045	290.4				0.404659	0.00255153	0.00440096
HILIC(+)	5962	Lysine	C6H14N2O2	147.113	387.9				-0.364806	0.00394752	0.00642096
HILIC(+)	5988	Sucrose	C12H22O11	360.15	262.5				0.301774	0.0241455	0.0344744
HILIC(+)	6021	Inosine	C10H12N4O5	269.088	182				0.310465	0.0265531	0.036689
HILIC(+)	6029	Uridine	C9H12N2O6	245.077	137.8				0.46669	9.60596e-05	0.000211003
HILIC(+)	6076	Cyclic Amp	C10H12N5O6P	330.06	250.4				0.971513	6.9009e-16	3.90713e-14
HILIC(+)	60961	Adenosine	C10H13N5O4	268.104	236.4				0.279908	0.00968912	0.0146477
HILIC(+)	6115	Aniline	C6H7N	135.092	333.8				-0.377575	0.00148877	0.00262065
HILIC(+)	6140	Phenylalanine	C9H11NO2	166.086	236.1				0.63473	1.57155e-06	4.75161e-06
HILIC(+)	6175	Cytidine	C9H13N3O5	244.093	316.5				0.577186	6.14488e-05	0.000138529
HILIC(+)	6267	Asparagine	C4H8N2O3	133.061	297.2				-0.315212	0.00635823	0.00990343
HILIC(+)	6274	Histidine	C6H9N3O2	156.077	373				-0.642447	6.84763e-10	3.91076e-09
HILIC(+)	6287	Valine	C5H11NO2	118.086	263.4				-0.468995	0.000310658	0.000609459
HILIC(+)	637542	4-Coumarate	C9H8O3	165.055	73.1				0.490259	0.00058778	0.00109463
HILIC(+)	64959	Xanthosine	C10H12N4O6	285.083	190.4				0.819964	3.04527e-11	2.60878e-10
HILIC(+)	65040	5-Methylcytosine	C5H7N3O	126.066	306.2				0.634614	5.85369e-06	1.56708e-05
HILIC(+)	65065	N-Acetylaspartate	C6H9NO5	176.055	107.2				0.479264	2.22602e-05	5.34661e-05
HILIC(+)	65249	N-Acetylserine	C5H9NO4	148.06	113				0.314408	0.0146372	0.0213736
HILIC(+)	66141	N-Acetylproline	C7H11NO3	158.081	81.9				0.864806	2.33145e-11	2.06615e-10
HILIC(+)	6674	Dehydrocholic acid	C24H34O5	403.248	68.1				0.417845	0.00305401	0.00509663
HILIC(+)	675	5,6 Dimethylbenzimidazole	C9H10N2	147.092	214				0.636612	3.51172e-07	1.18751e-06
HILIC(+)	681	Dopamine	C8H11NO2	154.086	308.3				0.505407	0.000125313	0.000266162
HILIC(+)	68310	N-acetyl-tyrosine	C11H13NO4	224.092	80.7				0.644486	2.9672e-06	8.47302e-06
HILIC(+)	6926	Aniline-2-Sulfote	C6H7NO3S	174.022	82.8				0.443393	0.00171195	0.00297278
HILIC(+)	69867	Indole-3-carboxylic acid	C9H7NO2	162.055	74.5				0.911549	3.32848e-11	2.75942e-10
HILIC(+)	6990	2',4'-Dihydroxyacetophenone	C8H8O3	153.055	69.1				0.740996	2.86199e-08	1.18634e-07
HILIC(+)	6995182	N-Formyl-L-Methionine	C6H11NO3S	178.053	77.3				0.820059	7.13397e-09	3.21655e-08
HILIC(+)	70912	N-Acetylleucine	C8H15NO3	174.113	73				0.824193	2.69472e-09	1.4428e-08
HILIC(+)	709625	Cinmoylglycine-trans	C11H11NO3	206.081	72				0.839785	5.42797e-11	3.67102e-10
HILIC(+)	7124	2-Quinolinecarboxylate	C10H7NO2	174.055	81.8				0.740926	5.36026e-09	2.52386e-08
HILIC(+)	71296139	Adipoyl-L-carnitine	C13H23NO6	290.16	250				0.474684	0.000164574	0.000338365
HILIC(+)	71317118	Glutarylcarnitine	C12H21NO6	276.144	252.7				0.288258	0.0156708	0.0227536
HILIC(+)	73563	Glucosamite	C6H13NO6	196.082	310.4				0.395338	0.00447998	0.00717379
HILIC(+)	7427	Trehalose	C12H22O11	360.15	264.2				0.300354	0.0249395	0.0352168
HILIC(+)	74706	Indole-3-Methyl Acetate	C11H11NO2	190.086	68.2				0.673806	7.3418e-07	2.32229e-06
HILIC(+)	7472	N,N-Dimethyl-1,4-Phenylenediamine	C8H12N2	137.107	254.3				0.703733	4.87712e-07	1.62782e-06
HILIC(+)	74839	N-Acetylphenylalanine	C11H13NO3	249.123	73.2				0.46797	0.000863175	0.00157331
HILIC(+)	7560	Fenuron	C9H12N2O	165.102	72.4				0.655049	6.71996e-07	2.15879e-06
HILIC(+)	764	Guanine	C5H5N5O	152.057	260.6				0.593854	8.65958e-06	2.24799e-05
HILIC(+)	790	Hypoxanthine	C5H4N4O	137.046	148.5				0.654211	9.49638e-08	3.48653e-07
HILIC(+)	798	Indole	C8H7N	135.092	330.1				-0.377575	0.00148877	0.00262065
HILIC(+)	800	Indoleacetaldehyde	C10H9NO	160.076	81.5				0.644902	7.91694e-07	2.42221e-06
HILIC(+)	802	Indole-3-Acetate	C10H9NO2	176.071	73.4				0.977013	3.92437e-13	5.04282e-12
HILIC(+)	8094	Heptanoate	C7H14O2	172.133	66.8				0.316044	0.0257981	0.0358385
HILIC(+)	8158	Nonoate	C9H18O2	197.094	76.7				0.662172	2.2059e-06	6.44222e-06
HILIC(+)	8617	Indole-3-butyric acid	C12H13NO2	204.102	69.4				0.348302	0.0128003	0.0189301
HILIC(+)	873	3-(2-Hydroxyphenyl)Propanoate	C9H10O3	167.07	76.1				0.768299	6.80424e-09	3.12266e-08
HILIC(+)	88064	N-Acetylalanine	C5H9NO3	132.065	82.6				0.625416	2.67518e-07	9.19745e-07
HILIC(+)	91742	Diethofencarb	C14H21NO4	268.154	66.7				0.938134	5.63153e-12	5.56655e-11
HILIC(+)	91825636	Tiglylcarnitine	C12H21NO4	244.154	234				0.792186	1.08807e-11	1.03568e-10
HILIC(+)	92136	Aminoadipate	C6H11NO4	162.076	281.9				-0.275842	0.0304222	0.0415878
HILIC(+)	92904	Indolelactic acid	C11H11NO3	206.081	78.7				0.839785	5.42797e-11	3.67102e-10
HILIC(+)	938	Nicotite	C6H5NO2	124.039	99.6				0.533394	0.000118226	0.000255329
HILIC(+)	94235	12-Ketochenodeoxycholic acid	C24H38O5	407.279	71.7				0.437862	0.000273417	0.000544715
HILIC(+)	96215	4-Imidazoleacetate	C5H6N2O2	127.05	288.1				0.58037	5.6453e-06	1.54345e-05
HILIC(+)	970	Oxalacetic acid	C4H4O5	265.019	337.9				-0.756332	2.16536e-09	1.18404e-08
HILIC(+)	978	4-Aminobenzoate	C7H7NO2	138.055	77.3				0.959713	1.99804e-13	3.66783e-12
HILIC(+)	985	Palmitate	C16H32O2	274.274	198.7				-0.536823	0.000122498	0.000262351
HILIC(+)	9958	4-Methylcatechol	C7H8O2	249.112	67.3				0.773335	1.50075e-08	6.53716e-08
HILIC(+)	998	Phenylacetaldehyde	C8H8O	138.091	223.3				0.512606	4.17092e-05	9.63651e-05

## Sheet: Supplementary Table2
Supplemental Table 2: Excluded metabolites and details of the statistical tests for WUI.
Mode	Variable	group1	group2	n1	n2	statistic	p	p.adj
HILIC(-)	Gluconolactone	Baseline	Postfire	64	63	1791	0.279	0.824318
HILIC(-)	4-Hydroxybenzoate	Baseline	Postfire	8	4	12	0.57	0.902353
HILIC(-)	Melatonin	Baseline	Postfire	12	12	48	0.178	0.608947
HILIC(-)	3-Hydroxybenzyl Alcohol	Baseline	Postfire	46	56	1369	0.588	0.902353
HILIC(-)	N-Acetylphenylalanine	Baseline	Postfire	60	58	1586	0.409	0.902353
HILIC(-)	Ferulate	Baseline	Postfire	39	30	631	0.584	0.902353
HILIC(-)	2-Hydroxy-4-(Methylthio)Butanoate	Baseline	Postfire	9	7	24	0.47	0.902353
HILIC(-)	3,4-Dihydroxyphenylacetate	Baseline	Postfire	48	51	1132	0.522	0.902353
HILIC(-)	3-Hydroxyanthranilate	Baseline	Postfire	49	44	1045	0.803	0.915702
HILIC(-)	Indole-3-Acetate	Baseline	Postfire	17	17	133	0.708	0.902353
HILIC(-)	Hydrophenyllactic Acid; Hydroxyphenyllactate	Baseline	Postfire	10	13	65	1	1
HILIC(-)	Azelate	Baseline	Postfire	2	1	0	0.667	0.902353
HILIC(-)	Xanthine	Baseline	Postfire	59	65	2237	0.11	0.55
HILIC(-)	Porphobilinogen	Baseline	Postfire	50	38	1200	0.0356	0.330571
HILIC(-)	Pyruvate	Baseline	Postfire	19	21	149	0.178	0.608947
HILIC(-)	Adipate; Adipic acid	Baseline	Postfire	48	47	928	0.138	0.560625
HILIC(-)	Thymidine	Baseline	Postfire	13	7	52	0.643	0.902353
HILIC(-)	3-Methoxy-4-Hydroxymandelate	Baseline	Postfire	22	13	212	0.0178	0.192833
HILIC(-)	Homovanillate	Baseline	Postfire	10	13	65	1	1
HILIC(-)	Myoinositol	Baseline	Postfire	28	44	657	0.642	0.902353
HILIC(-)	Melibiose	Baseline	Postfire	46	42	935	0.8	0.915702
HILIC(-)	Ribose	Baseline	Postfire	56	69	1737	0.334	0.902353
HILIC(-)	Ursodeoxycholate	Baseline	Postfire	37	56	658	0.00305	0.099125
HILIC(-)	Corticosterone	Baseline	Postfire	4	11	16	0.489	0.902353
HILIC(-)	Chenodeoxycholate	Baseline	Postfire	37	56	658	0.00305	0.099125
HILIC(-)	Quinic Acid	Baseline	Postfire	22	45	503	0.921	0.965565
HILIC(-)	Gamma-Linolenate	Baseline	Postfire	30	23	367	0.702	0.902353
HILIC(-)	7a-hydroxy-3-oxo-4-cholestenoic acid	Baseline	Postfire	7	24	70	0.532	0.902353
HILIC(-)	Hexanoylcarnitine	Baseline	Postfire	55	54	1453	0.849	0.935339
HILIC(-)	[2t4t-6.0-diacid]-trans,trans-Muconic acid	Baseline	Postfire	46	46	1243	0.15	0.573529
HILIC(-)	Valine	Baseline	Postfire	67	46	1821	0.102	0.55
HILIC(-)	[3,3-diMe-5.0]-3,3-dimethylpentanedioate	Baseline	Postfire	59	57	1535	0.42	0.902353
HILIC(-)	[C20.4]-Arachidonic acid	Baseline	Postfire	61	62	2047	0.432	0.902353
HILIC(-)	10-hydroxy-2-decenoic acid	Baseline	Postfire	42	49	730	0.017	0.192833
HILIC(-)	Isoleucine	Baseline	Postfire	20	19	204	0.708	0.902353
HILIC(-)	[C26.0]-Hexacosanoic acid	Baseline	Postfire	34	22	400	0.671	0.902353
HILIC(-)	2-Hydroxyadipic acid	Baseline	Postfire	43	48	1332	0.0168	0.192833
HILIC(-)	2-Oxobutyric acid	Baseline	Postfire	16	17	124	0.683	0.902353
HILIC(-)	3-Methyladipic acid	Baseline	Postfire	44	52	1238	0.492	0.902353
HILIC(-)	Cytosine	Baseline	Postfire	17	25	176	0.36	0.902353
HILIC(-)	N-acetyl-tyrosine	Baseline	Postfire	49	39	1161	0.0851	0.55
HILIC(-)	Succinylacetone	Baseline	Postfire	63	61	1801	0.549	0.902353
HILIC(-)	3-Hydroxyadipic acid	Baseline	Postfire	43	48	1332	0.0168	0.192833
HILIC(-)	Pyracarbolid	Baseline	Postfire	7	10	28	0.536	0.902353
HILIC(-)	Halofenozide	Baseline	Postfire	41	45	867	0.636	0.902353
HILIC(-)	Mesotrione	Baseline	Postfire	53	60	1555	0.843	0.935339
HILIC(-)	Leucine	Baseline	Postfire	20	19	204	0.708	0.902353
HILIC(-)	Trehalose	Baseline	Postfire	46	42	935	0.8	0.915702
HILIC(-)	3-Sulfinoalanine	Baseline	Postfire	51	62	1520	0.727	0.90875
HILIC(-)	2-Deoxy-D-Glucose	Baseline	Postfire	52	51	1562	0.12	0.557143
HILIC(-)	Deoxyuridine	Baseline	Postfire	15	7	55	0.891	0.951557
HILIC(-)	Cysteate	Baseline	Postfire	29	32	487	0.747	0.915702
HILIC(-)	Glucose 6-Phosphate	Baseline	Postfire	63	60	1566	0.102	0.55
HILIC(-)	Galactose 1-Phosphate	Baseline	Postfire	63	60	1566	0.102	0.55
HILIC(-)	O-Phosphoethanolamine	Baseline	Postfire	62	65	1779	0.256	0.824318
HILIC(-)	Fructose 6-Phosphate	Baseline	Postfire	63	60	1566	0.102	0.55
HILIC(-)	Uracil	Baseline	Postfire	35	23	376	0.682	0.902353
HILIC(-)	S-Adenosylhomocysteine	Baseline	Postfire	33	45	739	0.976	1
HILIC(-)	Glutathione Reduced	Baseline	Postfire	34	43	828	0.324	0.902353
HILIC(-)	4-Guanidinobutanoate	Baseline	Postfire	62	64	2012	0.893	0.951557
HILIC(-)	Norleucine	Baseline	Postfire	20	19	204	0.708	0.902353
HILIC(-)	Lactose	Baseline	Postfire	46	42	935	0.8	0.915702
HILIC(-)	Carnosine	Baseline	Postfire	58	60	1534	0.269	0.824318
HILIC(-)	2-Hydroxybutyrate	Baseline	Postfire	25	19	217	0.639	0.902353
HILIC(-)	Methyglutarate; 3-Methylglutaric acid	Baseline	Postfire	48	47	928	0.138	0.560625
HILIC(+)	Ethyl 3-Ureidopropionate	Baseline	Postfire	59	55	1804	0.305	0.875613
HILIC(+)	S-Carboxymethylcysteine	Baseline	Postfire	54	58	1286	0.104	0.875613
HILIC(+)	Raffinose	Baseline	Postfire	50	63	1675	0.565	0.875613
HILIC(+)	Ophthalmate	Baseline	Postfire	95	98	4399	0.51	0.875613
HILIC(+)	Stachyose	Baseline	Postfire	37	31	535	0.642	0.875613
HILIC(+)	Melatonin	Baseline	Postfire	24	25	277	0.656	0.875613
HILIC(+)	Nicotine	Baseline	Postfire	47	43	903	0.389	0.875613
HILIC(+)	Carnosine	Baseline	Postfire	54	60	1474	0.409	0.875613
HILIC(+)	10-Hydroxydecanoate	Baseline	Postfire	48	52	1280	0.828	0.913421
HILIC(+)	3-Amino-4-Hydroxybenzoate	Baseline	Postfire	47	31	668	0.542	0.875613
HILIC(+)	Lithocholyltaurine	Baseline	Postfire	32	52	583	0.0221	0.43095
HILIC(+)	Palmitoleate	Baseline	Postfire	47	36	1004	0.149	0.875613
HILIC(+)	Omega-Hydroxydodecanoate	Baseline	Postfire	8	5	13	0.354	0.875613
HILIC(+)	Cholate	Baseline	Postfire	38	59	1200	0.562	0.875613
HILIC(+)	7a-hydroxy-3-oxo-4-cholestenoic acid	Baseline	Postfire	15	26	175	0.602	0.875613
HILIC(+)	7-Ketodeoxycholic acid	Baseline	Postfire	44	45	866	0.312	0.875613
HILIC(+)	Hyodeoxycholic acid	Baseline	Postfire	24	38	407	0.486	0.875613
HILIC(+)	Glycolithocholic acid	Baseline	Postfire	24	38	407	0.486	0.875613
HILIC(+)	Aminoisobutanoate	Baseline	Postfire	33	34	593	0.695	0.875613
HILIC(+)	Taurodeoxycholic acid	Baseline	Postfire	52	59	1558	0.89	0.913421
HILIC(+)	Tauroursodeoxycholic acid	Baseline	Postfire	52	59	1558	0.89	0.913421
HILIC(+)	Octadecanoylcarnitine	Baseline	Postfire	14	25	161	0.696	0.875613
HILIC(+)	[C18.3]-9E,11Z,13E-Octadecatrienoic acid	Baseline	Postfire	47	36	1004	0.149	0.875613
HILIC(+)	Pirimicarb	Baseline	Postfire	29	18	196	0.16	0.875613
HILIC(+)	Dimoxystrobin	Baseline	Postfire	33	48	774	0.867	0.913421
HILIC(+)	Thiamethoxam	Baseline	Postfire	58	49	1112	0.0537	0.6981
HILIC(+)	Mefenacet	Baseline	Postfire	9	14	26	0.0191	0.43095
HILIC(+)	Fuberidazole	Baseline	Postfire	53	55	1446	0.946	0.946
HILIC(+)	Ethirimol	Baseline	Postfire	24	41	584	0.215	0.875613
HILIC(+)	N-Metyl-Alanine	Baseline	Postfire	46	56	1237	0.734	0.891091
HILIC(+)	Homocysteine	Baseline	Postfire	61	64	1865	0.669	0.875613
HILIC(+)	Threitol	Baseline	Postfire	57	58	1574	0.661	0.875613
HILIC(+)	N-Methylaspartate	Baseline	Postfire	22	29	359	0.456	0.875613
HILIC(+)	Palmitoylcarnitine	Baseline	Postfire	33	41	647	0.754	0.891091
HILIC(+)	Cytidine 2',3'-Cyclic Phosphate	Baseline	Postfire	5	3	6	0.786	0.901588
HILIC(+)	O-Acetylserine	Baseline	Postfire	22	29	359	0.456	0.875613
HILIC(+)	Creatine	Baseline	Postfire	43	67	1506	0.691	0.875613
HILIC(+)	5-Aminolevulinate; 5-Aminolevulinic acid	Baseline	Postfire	51	46	1052	0.384	0.875613
HILIC(+)	N-Acetylmethionine	Baseline	Postfire	52	52	1195	0.309	0.875613
C18(-)	Aicar	Baseline	Postfire	56	50	1307	0.558	0.851684
C18(-)	Glutathione Reduced	Baseline	Postfire	14	4	26	0.878	0.925891
C18(-)	4-Guanidinobutanoate	Baseline	Postfire	28	19	226	0.396	0.786867
C18(-)	4-Hydroxybenzoate; 4-Hydroxybenzoic acid	Baseline	Postfire	55	67	1534	0.113	0.385529
C18(-)	Indoxyl _-Glucoside	Baseline	Postfire	35	28	517	0.716	0.918333
C18(-)	Melatonin	Baseline	Postfire	5	6	18	0.662	0.918333
C18(-)	Carnosine	Baseline	Postfire	62	61	1411	0.0153	0.0986
C18(-)	3-Hydroxybenzyl Alcohol	Baseline	Postfire	53	66	1582	0.373	0.772643
C18(-)	3-(2-Hydroxyphenyl)Propanoate	Baseline	Postfire	65	45	1137	0.0482	0.215046
C18(-)	2',4'-Dihydroxyacetophenone	Baseline	Postfire	50	56	1662	0.0979	0.354888
C18(-)	Indole-3-Methyl Acetate	Baseline	Postfire	58	59	1466	0.183	0.58
C18(-)	Mevalonate	Baseline	Postfire	63	62	1687	0.19	0.58
C18(-)	Corticosterone	Baseline	Postfire	58	53	1700	0.337	0.723926
C18(-)	1-Hydroxy-2-Naphthoate	Baseline	Postfire	14	17	133	0.597	0.887846
C18(-)	Oleoyl-Glycerol	Baseline	Postfire	28	38	570	0.629	0.91205
C18(-)	Glycerol-Myristate	Baseline	Postfire	43	37	987	0.0651	0.2697
C18(-)	Taurocholic acid	Baseline	Postfire	36	42	509	0.0129	0.0986
C18(-)	Aminoisobutanoate	Baseline	Postfire	59	66	1779	0.407	0.786867
C18(-)	Beta-Muricholic acid	Baseline	Postfire	54	70	1829	0.76	0.918333
C18(-)	7-Ketodeoxycholic acid	Baseline	Postfire	50	64	1545	0.756	0.918333
C18(-)	Dehydrocholic acid	Baseline	Postfire	60	62	1360	0.0105	0.0986
C18(-)	Alpha-Muricholic acid	Baseline	Postfire	54	70	1829	0.76	0.918333
C18(-)	Nordeoxycholic acid	Baseline	Postfire	29	54	715	0.519	0.838649
C18(-)	Taurodeoxycholic acid	Baseline	Postfire	21	16	76	0.00409	0.0790733
C18(-)	Ursocholic acid	Baseline	Postfire	54	70	1829	0.76	0.918333
C18(-)	Tauroursodeoxycholic acid	Baseline	Postfire	21	16	76	0.00409	0.0790733
C18(-)	[C-22.5]-Docosapentaenoic acid	Baseline	Postfire	4	12	33	0.316	0.704923
C18(-)	[C20.1]-Eicosenoic acid<a0>	Baseline	Postfire	61	63	2082	0.424	0.79329
C18(-)	[C18.1]-17-Octadecynoic acid	Baseline	Postfire	45	46	1007	0.828	0.925891
C18(-)	[2t4t-6.0-diacid]-trans,trans-Muconic acid	Baseline	Postfire	54	64	1670	0.756	0.918333
C18(-)	Methionine	Baseline	Postfire	34	43	524	0.0336	0.178745
C18(-)	[C18.2]-9Z,11E-Octadecadienoic acid	Baseline	Postfire	45	46	1007	0.828	0.925891
C18(-)	[C8.0]-3-Hydroxyoctanoic acid	Baseline	Postfire	53	65	1248	0.0103	0.0986
C18(-)	[C19.1]-10Z-Nonadecenoic acid	Baseline	Postfire	34	30	525	0.846	0.925891
C18(-)	10-Methyloctadecanoic acid	Baseline	Postfire	47	57	798	0.00041	0.02378
C18(-)	2,3-Dihydroxybutanedioic acid	Baseline	Postfire	61	63	1695	0.259	0.65313
C18(-)	Creatinine	Baseline	Postfire	36	45	622	0.0746	0.288453
C18(-)	Indole-3-carboxylic acid	Baseline	Postfire	64	59	1485	0.0416	0.201067
C18(-)	Estriol	Baseline	Postfire	67	60	1878	0.525	0.838649
C18(-)	Flonicamid	Baseline	Postfire	37	35	539	0.225	0.621429
C18(-)	Carboxin	Baseline	Postfire	13	10	54	0.522	0.838649
C18(-)	Fuberidazole	Baseline	Postfire	3	9	7	0.282	0.6612
C18(-)	Perfluorooctanoic acid	Baseline	Postfire	50	48	901	0.0339	0.178745
C18(-)	Perfluoropentanoic acid; Perfluoro-n-pentanoic acid	Baseline	Postfire	55	55	1528	0.929	0.945298
C18(-)	Perfluorohexanoic acid; Perfluoro-n-hexanoic acid	Baseline	Postfire	38	41	742	0.722	0.918333
C18(-)	Nicosulfuron	Baseline	Postfire	5	7	16	0.876	0.925891
C18(-)	Bisphenol S	Baseline	Postfire	24	49	359	0.00668	0.09686
C18(-)	2-Isopropyl-6-methyl-4-pyrimidinol	Baseline	Postfire	56	55	1519	0.904	0.936286
C18(-)	Citrulline	Baseline	Postfire	8	17	64	0.842	0.925891
C18(-)	Guanine	Baseline	Postfire	33	24	329	0.285	0.6612
C18(-)	Cytidine	Baseline	Postfire	66	60	2012	0.878	0.925891
C18(-)	Tartrate	Baseline	Postfire	61	63	1695	0.259	0.65313
C18(-)	Lysine	Baseline	Postfire	57	60	1263	0.0149	0.0986
C18(-)	Phosphoserine; O-Phosphoserine	Baseline	Postfire	43	50	980	0.467	0.838649
C18(-)	Glutarylcarnitine	Baseline	Postfire	25	16	248	0.207	0.6003
C18(-)	Cystathionine	Baseline	Postfire	17	14	120	0.984	0.984
C18(-)	Glucose 6-Phosphate	Baseline	Postfire	27	35	517	0.535	0.838649
C18(-)	Galactose 1-Phosphate	Baseline	Postfire	27	35	517	0.535	0.838649
C18(+)	Guanidinosuccinic acid	Baseline	Postfire	38	44	971	0.212	0.57505
C18(+)	Spermidine	Baseline	Postfire	44	32	610	0.327	0.661519
C18(+)	5-Hydroxylysine	Baseline	Postfire	33	33	486	0.46	0.780094
C18(+)	Ophthalmate	Baseline	Postfire	53	54	1374	0.725	0.938341
C18(+)	Uracil	Baseline	Postfire	43	46	999	0.938	0.956038
C18(+)	Caffeic acid	Baseline	Postfire	12	16	65	0.159	0.526687
C18(+)	Lumichrome	Baseline	Postfire	47	50	1131	0.754	0.938341
C18(+)	2-Hydroxypyridine	Baseline	Postfire	47	53	1148	0.503	0.807471
C18(+)	4-Hydroxybenzaldehyde	Baseline	Postfire	52	63	1199	0.0137	0.212
C18(+)	2-Quinolinecarboxylate	Baseline	Postfire	53	66	1569	0.337	0.661519
C18(+)	Pterin	Baseline	Postfire	49	65	1706	0.518	0.807471
C18(+)	Carnosine	Baseline	Postfire	16	14	72	0.101	0.446083
C18(+)	2-Methylcitrate	Baseline	Postfire	63	64	2516	0.016	0.212
C18(+)	Dethiobiotin	Baseline	Postfire	36	34	439	0.0421	0.372767
C18(+)	N-Acetylleucine	Baseline	Postfire	39	41	745	0.605	0.890694
C18(+)	Mevalonate	Baseline	Postfire	58	63	1847	0.919	0.956038
C18(+)	Sebacate	Baseline	Postfire	38	64	922	0.0422	0.372767
C18(+)	3-Methyl-2-Oxindole	Baseline	Postfire	61	66	1733	0.177	0.551824
C18(+)	Xylitol; Ribitol	Baseline	Postfire	53	53	1277	0.422	0.759667
C18(+)	Myoinositol	Baseline	Postfire	59	66	1921	0.9	0.956038
C18(+)	Taurodeoxycholic acid	Baseline	Postfire	56	61	1415	0.111	0.4505
C18(+)	Tauroursodeoxycholic acid	Baseline	Postfire	44	47	695	0.00677	0.212
C18(+)	Linoleyl carnitine	Baseline	Postfire	61	66	1978	0.868	0.956038
C18(+)	Oleoylcarnitine	Baseline	Postfire	6	12	20	0.151	0.526687
C18(+)	Gulose	Baseline	Postfire	59	66	1921	0.9	0.956038
C18(+)	2-Hydroxyphenylacetic acid	Baseline	Postfire	50	56	1210	0.23	0.580476
C18(+)	3-(3-Hydroxyphenyl)-3-hydroxypropanoic acid	Baseline	Postfire	65	60	1749	0.322	0.661519
C18(+)	3-Hydroxysuberic acid	Baseline	Postfire	53	44	1116	0.72	0.938341
C18(+)	Indole-3-aldehyde	Baseline	Postfire	62	62	1574	0.0825	0.435082
C18(+)	Indole-3-carboxylic acid	Baseline	Postfire	62	50	1501	0.777	0.938341
C18(+)	17-beta Estradiol	Baseline	Postfire	36	37	572	0.304	0.661519
C18(+)	Omethoate	Baseline	Postfire	22	18	164	0.366	0.692786
C18(+)	Propoxur	Baseline	Postfire	31	42	765	0.207	0.57505
C18(+)	Propham	Baseline	Postfire	39	34	824	0.0758	0.435082
C18(+)	Isoprocarb	Baseline	Postfire	30	25	440	0.278	0.661519
C18(+)	Fenobucarb	Baseline	Postfire	58	57	1932	0.119	0.4505
C18(+)	Cycluron	Baseline	Postfire	27	21	248	0.471	0.780094
C18(+)	Flonicamid	Baseline	Postfire	14	8	55	0.973	0.973
C18(+)	Cymoxanil	Baseline	Postfire	33	25	401	0.864	0.956038
C18(+)	Carbetamide	Baseline	Postfire	70	56	1934	0.9	0.956038
C18(+)	Thiamethoxam	Baseline	Postfire	42	33	928	0.0117	0.212
C18(+)	2-(Perfluorodecyl)ethanol	Baseline	Postfire	14	13	70	0.325	0.661519
C18(+)	Monoisononyl phthalate	Baseline	Postfire	61	65	1635	0.0903	0.435082
C18(+)	Norepinephrine	Baseline	Postfire	59	63	1741	0.549	0.831343
C18(+)	Quinolinic acid	Baseline	Postfire	62	56	1589	0.43	0.759667
C18(+)	Glucose 6-Phosphate	Baseline	Postfire	45	34	794	0.779	0.938341
C18(+)	N-Acetyl-L-aspartic acid	Baseline	Postfire	62	55	1643	0.737	0.938341
C18(+)	Palmitoylcarnitine	Baseline	Postfire	40	42	803	0.736	0.938341
C18(+)	Pyridoxal-Phosphate	Baseline	Postfire	16	21	127	0.217	0.57505
C18(+)	Deoxyuridine-Monophosphate	Baseline	Postfire	58	58	1697	0.936	0.956038
C18(+)	AICA ribonucleotide	Baseline	Postfire	42	49	1253	0.0751	0.435082
C18(+)	Cyclic guanosine monophosphate	Baseline	Postfire	21	26	190	0.0774	0.435082
C18(+)	4-Guanidinobutyric acid	Baseline	Postfire	57	66	1818	0.751	0.938341

## Sheet: Supplementary Table3
Supplemental Table 3: Significantly enriched metabolic pathways at p-value 0.05 level by MSEA for WUI and MSF.
Pathway	total	expected	hits	Raw.p	Holm.p	FDR	Enrichment_Factor	Mode	Study
Arginine and proline metabolism	36	0.0468	1	0.0463	1	1	21.3675	HILIC(-)	WUI
Valine, leucine and isoleucine biosynthesis	8	0.0988	2	0.00387	0.306	0.306	20.2429	HILIC(+)	WUI
Phenylalanine, tyrosine and tryptophan biosynthesis	4	0.0494	1	0.0485	1	0.832	20.2429	HILIC(+)	WUI
Valine, leucine and isoleucine biosynthesis	8	0.125	3	0.000178	0.014	0.0136	24	C18(-)	WUI
Tyrosine metabolism	42	0.655	5	0.000344	0.0268	0.0136	7.63359	C18(-)	WUI
Arginine biosynthesis	14	0.218	3	0.00108	0.0835	0.0286	13.7615	C18(-)	WUI
Valine, leucine and isoleucine degradation	39	0.608	4	0.0026	0.198	0.0505	6.57895	C18(-)	WUI
Pantothenate and CoA biosynthesis	20	0.312	3	0.00319	0.24	0.0505	9.61538	C18(-)	WUI
Taurine and hypotaurine metabolism	8	0.125	2	0.00617	0.456	0.0812	16	C18(-)	WUI
Alanine, aspartate and glutamate metabolism	28	0.437	3	0.00846	0.617	0.0954	6.86499	C18(-)	WUI
Glyoxylate and dicarboxylate metabolism	31	0.483	3	0.0113	0.81	0.111	6.21118	C18(-)	WUI
Glycine, serine and threonine metabolism	33	0.515	3	0.0134	0.95	0.117	5.82524	C18(-)	WUI
Pyrimidine metabolism	39	0.608	3	0.0211	1	0.167	4.93421	C18(-)	WUI
Ubiquinone and other terpenoid-quinone biosynthesis	18	0.281	2	0.0306	1	0.22	7.11744	C18(-)	WUI
Valine, leucine and isoleucine biosynthesis	8	0.0728	2	0.00209	0.165	0.165	27.4725	C18(+)	WUI
Lysine degradation	30	0.273	2	0.0289	1	0.91	7.32601	C18(+)	WUI
Cysteine and methionine metabolism	33	0.3	2	0.0345	1	0.91	6.66667	C18(+)	WUI
Valine, leucine and isoleucine degradation	39	0.355	2	0.047	1	0.928	5.6338	C18(+)	WUI
Alanine, aspartate and glutamate metabolism	28	0.673	6	3.26e-05	0.00258	0.00258	8.9153	HILIC(-)	MSF
Arginine biosynthesis	14	0.337	4	0.000239	0.0186	0.00935	11.8694	HILIC(-)	MSF
Tyrosine metabolism	42	1.01	6	0.000355	0.0273	0.00935	5.94059	HILIC(-)	MSF
Phenylalanine, tyrosine and tryptophan biosynthesis	4	0.0962	2	0.00327	0.249	0.0647	20.79	HILIC(-)	MSF
Butanoate metabolism	15	0.361	3	0.00477	0.358	0.0737	8.31025	HILIC(-)	MSF
Glyoxylate and dicarboxylate metabolism	31	0.745	4	0.00559	0.414	0.0737	5.36913	HILIC(-)	MSF
Nitrogen metabolism	6	0.144	2	0.00794	0.58	0.0896	13.8889	HILIC(-)	MSF
Pyrimidine metabolism	39	0.938	4	0.0127	0.918	0.114	4.26439	HILIC(-)	MSF
Valine, leucine and isoleucine biosynthesis	8	0.192	2	0.0144	1	0.114	10.4167	HILIC(-)	MSF
Phenylalanine metabolism	8	0.192	2	0.0144	1	0.114	10.4167	HILIC(-)	MSF
Vitamin B6 metabolism	9	0.216	2	0.0182	1	0.131	9.25926	HILIC(-)	MSF
Nicotinate and nicotinamide metabolism	15	0.361	2	0.0485	1	0.308	5.54017	HILIC(-)	MSF
Purine metabolism	70	3.09	11	0.000151	0.0119	0.0119	3.55987	HILIC(+)	MSF
Valine, leucine and isoleucine biosynthesis	8	0.353	3	0.00394	0.307	0.0839	8.49858	HILIC(+)	MSF
Phenylalanine metabolism	8	0.353	3	0.00394	0.307	0.0839	8.49858	HILIC(+)	MSF
Histidine metabolism	16	0.707	4	0.00425	0.323	0.0839	5.65771	HILIC(+)	MSF
Pyrimidine metabolism	39	1.72	6	0.00613	0.46	0.0851	3.48837	HILIC(+)	MSF
Alanine, aspartate and glutamate metabolism	28	1.24	5	0.00646	0.478	0.0851	4.03226	HILIC(+)	MSF
Tryptophan metabolism	41	1.81	6	0.00788	0.575	0.0889	3.31492	HILIC(+)	MSF
Pantothenate and CoA biosynthesis	20	0.884	4	0.00989	0.712	0.0933	4.52489	HILIC(+)	MSF
Phenylalanine, tyrosine and tryptophan biosynthesis	4	0.177	2	0.0109	0.774	0.0933	11.2994	HILIC(+)	MSF
beta-Alanine metabolism	21	0.928	4	0.0118	0.827	0.0933	4.31034	HILIC(+)	MSF
Nicotinate and nicotinamide metabolism	15	0.663	3	0.0256	1	0.184	4.52489	HILIC(+)	MSF
Starch and sucrose metabolism	18	0.795	3	0.0418	1	0.275	3.77358	HILIC(+)	MSF
Tyrosine metabolism	42	2.07	12	2.96e-07	2.34e-05	2.34e-05	5.7971	C18(-)	MSF
Valine, leucine and isoleucine biosynthesis	8	0.395	5	1.29e-05	0.001	0.000508	12.6582	C18(-)	MSF
Pantothenate and CoA biosynthesis	20	0.988	6	0.000265	0.0204	0.00699	6.07287	C18(-)	MSF
Histidine metabolism	16	0.79	5	0.000733	0.0557	0.0145	6.32911	C18(-)	MSF
Alanine, aspartate and glutamate metabolism	28	1.38	6	0.00188	0.141	0.0297	4.34783	C18(-)	MSF
Arginine biosynthesis	14	0.691	4	0.00377	0.279	0.0447	5.78871	C18(-)	MSF
Glycine, serine and threonine metabolism	33	1.63	6	0.00453	0.331	0.0447	3.68098	C18(-)	MSF
Cysteine and methionine metabolism	33	1.63	6	0.00453	0.331	0.0447	3.68098	C18(-)	MSF
Vitamin B6 metabolism	9	0.444	3	0.00784	0.557	0.0688	6.75676	C18(-)	MSF
Phenylalanine, tyrosine and tryptophan biosynthesis	4	0.198	2	0.0135	0.948	0.107	10.101	C18(-)	MSF
Glyoxylate and dicarboxylate metabolism	31	1.53	5	0.0159	1	0.114	3.26797	C18(-)	MSF
Nitrogen metabolism	6	0.296	2	0.0317	1	0.208	6.75676	C18(-)	MSF
Butanoate metabolism	15	0.741	3	0.0343	1	0.208	4.04858	C18(-)	MSF
Pyrimidine metabolism	39	1.93	5	0.0397	1	0.209	2.59067	C18(-)	MSF
Valine, leucine and isoleucine degradation	39	1.93	5	0.0397	1	0.209	2.59067	C18(-)	MSF
Tryptophan metabolism	41	2.02	5	0.0479	1	0.236	2.47525	C18(-)	MSF
Tyrosine metabolism	42	1.61	8	0.000123	0.00968	0.00824	4.96894	C18(+)	MSF
Phenylalanine, tyrosine and tryptophan biosynthesis	4	0.153	3	0.000209	0.0163	0.00824	19.6078	C18(+)	MSF
Tryptophan metabolism	41	1.57	7	0.000687	0.0529	0.0181	4.4586	C18(+)	MSF
Arginine biosynthesis	14	0.537	4	0.00146	0.111	0.0289	7.44879	C18(+)	MSF
Histidine metabolism	16	0.613	4	0.00251	0.188	0.0295	6.52529	C18(+)	MSF
Valine, leucine and isoleucine biosynthesis	8	0.307	3	0.00261	0.193	0.0295	9.77199	C18(+)	MSF
Phenylalanine metabolism	8	0.307	3	0.00261	0.193	0.0295	9.77199	C18(+)	MSF
Vitamin B6 metabolism	9	0.345	3	0.00382	0.275	0.0377	8.69565	C18(+)	MSF
Cysteine and methionine metabolism	33	1.27	5	0.00725	0.515	0.0637	3.93701	C18(+)	MSF
